# Supplementary material for: New vascular plant records for the Canadian Arctic Archipelago
Source: PhytoKeys. 2015 Jun 25;(52):23–79. doi: 10.3897/phytokeys.52.8721 (PMC4549883; doi:10.3897/phytokeys.52.8721)
Supplement: XML Treatment for Cryptogramma stelleri [file phytokeys.52.8721-treatment1.xml]

<!DOCTYPE tp:taxon-treatment
  PUBLIC "-//TaxonX//DTD Taxonomic Treatment Publishing DTD v0 20100105//EN" "tax-treatment-NSO.dtd">
<tp:taxon-treatment xmlns:tp="http://www.plazi.org/taxpub"><tp:treatment-meta><kwd-group><label>Taxon classification</label><kwd><named-content content-type="kingdom">Plantae</named-content></kwd><kwd><named-content content-type="order">Polypodiales</named-content></kwd><kwd><named-content content-type="family">Pteridaceae</named-content></kwd></kwd-group><mixed-citation publication-type="journal"><person-group><name><surname>Gillespie</surname><given-names>Lynn J.</given-names></name><name><surname>Saarela</surname><given-names>Jeffery M.</given-names></name><name><surname>Sokoloff</surname><given-names>Paul C.</given-names></name><name><surname>Bull</surname><given-names>Roger D.</given-names></name></person-group><article-title>New vascular plant records for the Canadian Arctic Archipelago</article-title><source>PhytoKeys</source><day>25</day><month>6</month><year>2015</year><volume>2015</volume><issue>52</issue><fpage>23</fpage><lpage>79</lpage><pub-id pub-id-type="doi">10.3897/phytokeys.52.8721</pub-id></mixed-citation></tp:treatment-meta><tp:nomenclature><tp:taxon-name>
                                <tp:taxon-name-part taxon-name-part-type="genus">Cryptogramma</tp:taxon-name-part>
                                <tp:taxon-name-part taxon-name-part-type="species">stelleri</tp:taxon-name-part>
                            </tp:taxon-name><tp:taxon-authority>(S.G. Gmel.) Prantl</tp:taxon-authority><xref ref-type="fig" rid="F2">Fig. 2</xref></tp:nomenclature><tp:treatment-sec sec-type="Common name"><title>Common name.</title><p>Steller’s rockbrake</p></tp:treatment-sec><tp:treatment-sec sec-type="Distribution"><title>Distribution.</title><p>Disjunct circumboreal (absent from Greenland and Europe)</p></tp:treatment-sec><tp:treatment-sec sec-type="Comments"><title>Comments.</title><p>This is the first record of the species, genus and family from the CAA and for Nunavut. The genus is easily distinguished from other fern genera in the Arctic Islands by its dimorphic fronds. We discovered one small population on a southeast facing cliff by Fundo Lake on the outskirts of Kimmirut. Plants were small with sterile fronds 3–5(7) cm long and fertile fronds 4–8 cm long, and were growing with moss in horizontal fractures in grey marble.</p><p>Uncommon and with a scattered and disjunct distribution, <italic><tp:taxon-name><tp:taxon-name-part taxon-name-part-type="genus">Cryptogramma</tp:taxon-name-part> <tp:taxon-name-part taxon-name-part-type="species">stelleri</tp:taxon-name-part></tp:taxon-name></italic> is found in North America primarily in the western montane boreal and eastern boreal zones (<xref ref-type="bibr" rid="B4">Alverson 1993</xref>). It is listed in North America as apparently secure only in Ontario and Quebec, vulnerable to critically imperilled in all other provinces, and vulnerable to possibly extirpated in all states where it occurs and is ranked (<xref ref-type="bibr" rid="B69">NatureServe 2014</xref>). Typical habitat in North America is considered to be crevices and rock ledges on calcareous cliffs in boreal habitats (<xref ref-type="bibr" rid="B4">Alverson 1993</xref>). Absent from most of the Northwest Territories, <xref ref-type="bibr" rid="B76">Porsild and Cody (1980)</xref> recorded it as rare on moist shale slopes in the Richardson and Mackenzie mountains. In northern Quebec it occurs in several small isolated populations mostly in coastal areas near treeline, in cracks on moist shady calcareous cliffs or sometimes on granitic rock in moist, low acid soils on ledges and overhangs (<xref ref-type="bibr" rid="B33">Dignard 2013</xref>). Three nearby sites on rocky escarpments near Kangiqsujuaq on the northern Quebec coast occur well within the Arctic (ca. 61°36'N). Our collection from 62°50'44"N on nearby Baffin Island represents a new northern limit for eastern North America. Low spore production, limited dispersal ability, and restricted habitat preference are thought to contribute to its rarity and scattered distribution (<xref ref-type="bibr" rid="B71">Peck et al. 1990</xref>, <xref ref-type="bibr" rid="B33">Dignard 2013</xref>), and also suggests that this diminutive fern may simply have been overlooked in the past, rather than representing a recent introduction.</p></tp:treatment-sec><tp:treatment-sec sec-type="Specimens examined"><title>Specimens examined.</title><p><bold>Canada. Nunavut</bold>: Qikiqtaaluk Region, Baffin Island, Kimmirut, W end of Fundo Lake, ca. 2 km W of hamlet, <named-content xmlns:xlink="http://www.w3.org/1999/xlink" content-type="dwc:verbatimCoordinates" xlink:type="simple">62°50'44"N, 69°54'6"W</named-content>, 40 m, 22 July 2012, <italic>Saarela, Gillespie, Sokoloff &amp; Bull 2774</italic> (ALA, <ext-link xmlns:xlink="http://www.w3.org/1999/xlink" ext-link-type="uri" xlink:href="http://dx.doi.org/10.6084/m9.figshare.1408637" xlink:type="simple">CAN-601315</ext-link>).</p></tp:treatment-sec><tp:treatment-sec><!--Section generated to contain objects referenced in tp:taxon-treatment.--><fig id="F2" position="float" orientation="portrait"><label>Figure 2.</label><caption><p><italic><tp:taxon-name><tp:taxon-name-part taxon-name-part-type="genus">Cryptogramma</tp:taxon-name-part> <tp:taxon-name-part taxon-name-part-type="species">stelleri</tp:taxon-name-part></tp:taxon-name></italic>: <bold>A</bold> habitat <bold>B</bold> habit, <italic>Saarela et al. 2774</italic>. Photographs by L.J. Gillespie.</p></caption><graphic xmlns:xlink="http://www.w3.org/1999/xlink" xlink:href="phytokeys-052-023-g002.jpg" position="float" orientation="portrait" xlink:type="simple" id="oo_45892.jpg"/></fig></tp:treatment-sec><ref-list><ref id="B4"><mixed-citation xmlns:xlink="http://www.w3.org/1999/xlink" xlink:type="simple"><person-group><name name-style="western"><surname>Alverson</surname><given-names>ER</given-names></name></person-group> (<year>1993</year>) <article-title><italic><tp:taxon-name><tp:taxon-name-part taxon-name-part-type="genus">Cryptogramma</tp:taxon-name-part></tp:taxon-name></italic> R. Brown.</article-title> In: <institution xlink:type="simple">Flora of North America Editorial Committee</institution> (<role>Ed.</role>) <source>Flora of North America North of Mexico, Volume 2 Pteridophytes and Gymnosperms</source>. <publisher-name>Oxford University Press</publisher-name>, <publisher-loc>Oxford and New York</publisher-loc>, <fpage>137</fpage>–<lpage>139</lpage>.</mixed-citation></ref><ref id="B69"><mixed-citation xmlns:xlink="http://www.w3.org/1999/xlink" xlink:type="simple"><institution xlink:type="simple">NatureServe</institution> (<year>2014</year>) <source>NatureServe Explorer: an online encyclopedia of life</source>. <publisher-name>NatureServe Arlington</publisher-name>, <publisher-loc>Virginia</publisher-loc>. <ext-link ext-link-type="uri" xlink:href="http://www.natureserve.org/" xlink:type="simple">http://www.natureserve.org/</ext-link></mixed-citation></ref><ref id="B76"><mixed-citation xmlns:xlink="http://www.w3.org/1999/xlink" xlink:type="simple"><person-group><name name-style="western"><surname>Porsild</surname><given-names>AE</given-names></name><name name-style="western"><surname>Cody</surname><given-names>WJ</given-names></name></person-group> (<year>1980</year>) <source>Vascular Plants of the Continental Northwest Territories, Canada</source>. <publisher-name>National Museum of Natural Sciences, National Museums of Canada</publisher-name>, <publisher-loc>Ottawa</publisher-loc>, <fpage>1</fpage>–<lpage>667</lpage>.</mixed-citation></ref><ref id="B33"><mixed-citation xmlns:xlink="http://www.w3.org/1999/xlink" xlink:type="simple"><person-group><name name-style="western"><surname>Dignard</surname><given-names>N</given-names></name></person-group> (<year>2013</year>) <article-title><tp:taxon-name><tp:taxon-name-part taxon-name-part-type="family">Pteridaceae</tp:taxon-name-part></tp:taxon-name>.</article-title> In: <person-group><name name-style="western"><surname>Payette</surname><given-names>S</given-names></name></person-group> (<role>Ed.</role>) <source>Flore nordique du Québec et du Labrador</source>. <publisher-name>Presses de l’Université Laval</publisher-name>, <publisher-loc>Québec</publisher-loc>, <fpage>171</fpage>–<lpage>173</lpage>.</mixed-citation></ref><ref id="B71"><mixed-citation xmlns:xlink="http://www.w3.org/1999/xlink" xlink:type="simple"><person-group><name name-style="western"><surname>Peck</surname><given-names>JH</given-names></name><name name-style="western"><surname>Peck</surname><given-names>CJ</given-names></name><name name-style="western"><surname>Farrar</surname><given-names>DR</given-names></name></person-group> (<year>1990</year>) <article-title>Influences of life history attributes on formation of local and distant fern populations.</article-title> <source>American Fern Journal</source> <volume>80</volume>: <fpage>126</fpage>–<lpage>142</lpage>. doi: <ext-link ext-link-type="doi" xlink:href="10.2307/1547200" xlink:type="simple">10.2307/1547200</ext-link></mixed-citation></ref></ref-list></tp:taxon-treatment>
