# Supplementary material for: New vascular plant records for the Canadian Arctic Archipelago
Source: PhytoKeys. 2015 Jun 25;(52):23–79. doi: 10.3897/phytokeys.52.8721 (PMC4549883; doi:10.3897/phytokeys.52.8721)
Supplement: XML Treatment for Carex bicolor [file phytokeys.52.8721-treatment2.xml]

<!DOCTYPE tp:taxon-treatment
  PUBLIC "-//TaxonX//DTD Taxonomic Treatment Publishing DTD v0 20100105//EN" "tax-treatment-NSO.dtd">
<tp:taxon-treatment xmlns:tp="http://www.plazi.org/taxpub"><tp:treatment-meta><kwd-group><label>Taxon classification</label><kwd><named-content content-type="kingdom">Plantae</named-content></kwd><kwd><named-content content-type="order">Poales</named-content></kwd><kwd><named-content content-type="family">Cyperaceae</named-content></kwd></kwd-group><mixed-citation publication-type="journal"><person-group><name><surname>Gillespie</surname><given-names>Lynn J.</given-names></name><name><surname>Saarela</surname><given-names>Jeffery M.</given-names></name><name><surname>Sokoloff</surname><given-names>Paul C.</given-names></name><name><surname>Bull</surname><given-names>Roger D.</given-names></name></person-group><article-title>New vascular plant records for the Canadian Arctic Archipelago</article-title><source>PhytoKeys</source><day>25</day><month>6</month><year>2015</year><volume>2015</volume><issue>52</issue><fpage>23</fpage><lpage>79</lpage><pub-id pub-id-type="doi">10.3897/phytokeys.52.8721</pub-id></mixed-citation></tp:treatment-meta><tp:nomenclature><tp:taxon-name>
                                <tp:taxon-name-part taxon-name-part-type="genus">Carex</tp:taxon-name-part>
                                <tp:taxon-name-part taxon-name-part-type="species">bicolor</tp:taxon-name-part>
                            </tp:taxon-name><tp:taxon-authority>Bellardi ex All.</tp:taxon-authority></tp:nomenclature><tp:treatment-sec sec-type="Common name"><title>Common name.</title><p>Two-coloured sedge</p></tp:treatment-sec><tp:treatment-sec sec-type="Distribution"><title>Distribution.</title><p>Circumpolar-alpine</p></tp:treatment-sec><tp:treatment-sec sec-type="Comments"><title>Comments.</title><p>This is the first report of the species from the western CAA, based on one collection from a sloped sandy riverbank on southern Victoria Island, Nunavut. The species is known from the southeastern CAA (Coats Island, Southampton Island, southern Baffin Island; <xref ref-type="bibr" rid="B76">Porsild and Cody 1980</xref>, <xref ref-type="bibr" rid="B1">Aiken et al. 2007</xref>). In the western Arctic, <italic><tp:taxon-name><tp:taxon-name-part taxon-name-part-type="genus">Carex</tp:taxon-name-part> <tp:taxon-name-part taxon-name-part-type="species">bicolor</tp:taxon-name-part></tp:taxon-name></italic> is known from adjacent mainland Nunavut (Bathurst Inlet) and Northwest Territories (<xref ref-type="bibr" rid="B76">Porsild and Cody 1980</xref>, <xref ref-type="bibr" rid="B80">Saarela et al. 2013a</xref>).</p></tp:treatment-sec><tp:treatment-sec sec-type="Specimen examined"><title>Specimen examined.</title><p><bold>Canada. Nunavut</bold>: Kitikmeot Region, Victoria Island, W end of Johansen Bay at mouth of Mackenzie Creek, <named-content xmlns:xlink="http://www.w3.org/1999/xlink" content-type="dwc:verbatimCoordinates" xlink:type="simple">68°36'4"N, 111°21'7"W</named-content>, 0–20 m, 20 July 2008, <italic>Gillespie, Saarela, Consaul &amp; Bull 8118</italic> (<ext-link xmlns:xlink="http://www.w3.org/1999/xlink" ext-link-type="uri" xlink:href="http://dx.doi.org/10.6084/m9.figshare.1408638" xlink:type="simple">CAN-592505</ext-link>).</p></tp:treatment-sec><ref-list><ref id="B76"><mixed-citation xmlns:xlink="http://www.w3.org/1999/xlink" xlink:type="simple"><person-group><name name-style="western"><surname>Porsild</surname><given-names>AE</given-names></name><name name-style="western"><surname>Cody</surname><given-names>WJ</given-names></name></person-group> (<year>1980</year>) <source>Vascular Plants of the Continental Northwest Territories, Canada</source>. <publisher-name>National Museum of Natural Sciences, National Museums of Canada</publisher-name>, <publisher-loc>Ottawa</publisher-loc>, <fpage>1</fpage>–<lpage>667</lpage>.</mixed-citation></ref><ref id="B1"><mixed-citation xmlns:xlink="http://www.w3.org/1999/xlink" xlink:type="simple"><person-group><name name-style="western"><surname>Aiken</surname><given-names>SG</given-names></name><name name-style="western"><surname>Dallwitz</surname><given-names>MJ</given-names></name><name name-style="western"><surname>Consaul</surname><given-names>LL</given-names></name><name name-style="western"><surname>McJannet</surname><given-names>CL</given-names></name><name name-style="western"><surname>Boles</surname><given-names>RL</given-names></name><name name-style="western"><surname>Argus</surname><given-names>GW</given-names></name><name name-style="western"><surname>Gillett</surname><given-names>JM</given-names></name><name name-style="western"><surname>Scott</surname><given-names>PJ</given-names></name><name name-style="western"><surname>Elven</surname><given-names>R</given-names></name><name name-style="western"><surname>LeBlanc</surname><given-names>MC</given-names></name><name name-style="western"><surname>Gillespie</surname><given-names>LJ</given-names></name><name name-style="western"><surname>Brysting</surname><given-names>AK</given-names></name><name name-style="western"><surname>Solstad</surname><given-names>H</given-names></name><name name-style="western"><surname>Harris</surname><given-names>JG</given-names></name></person-group> (<year>2007</year>) <source>Flora of the Canadian Arctic Archipelago: Descriptions, Illustrations, Identification, and Information Retrieval [CD-ROM]</source>. <publisher-name>NRC Research Press, National Research Council of Canada</publisher-name>, <publisher-loc>Ottawa</publisher-loc>. <ext-link ext-link-type="uri" xlink:href="http://nature.ca/en/research-collections/research-projects/flora-canadian-arctic-archipelago/" xlink:type="simple">http://nature.ca/en/research-collections/research-projects/flora-canadian-arctic-archipelago/</ext-link></mixed-citation></ref><ref id="B80"><mixed-citation xmlns:xlink="http://www.w3.org/1999/xlink" xlink:type="simple"><person-group><name name-style="western"><surname>Saarela</surname><given-names>JM</given-names></name><name name-style="western"><surname>Gillespie</surname><given-names>LJ</given-names></name><name name-style="western"><surname>Consaul</surname><given-names>LL</given-names></name><name name-style="western"><surname>Bull</surname><given-names>RD</given-names></name></person-group> (<year>2013a</year>) <article-title>Annotated checklist to the vascular plant flora of Tuktut Nogait National Park and the Melville Hills region (Canadian Low Arctic).</article-title> <source>Phytotaxa</source> <volume>102</volume>: <fpage>1</fpage>–<lpage>177</lpage>. doi: <ext-link ext-link-type="doi" xlink:href="10.11646/phytotaxa.102.1.1" xlink:type="simple">10.11646/phytotaxa.102.1.1</ext-link></mixed-citation></ref></ref-list></tp:taxon-treatment>
