# Supplementary material for: New vascular plant records for the Canadian Arctic Archipelago
Source: PhytoKeys. 2015 Jun 25;(52):23–79. doi: 10.3897/phytokeys.52.8721 (PMC4549883; doi:10.3897/phytokeys.52.8721)
Supplement: XML Treatment for Carex brunnescens (Pers.) Poir. subsp. brunnescens [file phytokeys.52.8721-treatment3.xml]

<!DOCTYPE tp:taxon-treatment
  PUBLIC "-//TaxonX//DTD Taxonomic Treatment Publishing DTD v0 20100105//EN" "tax-treatment-NSO.dtd">
<tp:taxon-treatment xmlns:tp="http://www.plazi.org/taxpub"><tp:treatment-meta><kwd-group><label>Taxon classification</label><kwd><named-content content-type="kingdom">Plantae</named-content></kwd><kwd><named-content content-type="order">Poales</named-content></kwd><kwd><named-content content-type="family">Cyperaceae</named-content></kwd></kwd-group><mixed-citation publication-type="journal"><person-group><name><surname>Gillespie</surname><given-names>Lynn J.</given-names></name><name><surname>Saarela</surname><given-names>Jeffery M.</given-names></name><name><surname>Sokoloff</surname><given-names>Paul C.</given-names></name><name><surname>Bull</surname><given-names>Roger D.</given-names></name></person-group><article-title>New vascular plant records for the Canadian Arctic Archipelago</article-title><source>PhytoKeys</source><day>25</day><month>6</month><year>2015</year><volume>2015</volume><issue>52</issue><fpage>23</fpage><lpage>79</lpage><pub-id pub-id-type="doi">10.3897/phytokeys.52.8721</pub-id></mixed-citation></tp:treatment-meta><tp:nomenclature><tp:taxon-name>
                                <tp:taxon-name-part taxon-name-part-type="genus">Carex</tp:taxon-name-part>
                                <tp:taxon-name-part taxon-name-part-type="species">brunnescens</tp:taxon-name-part>
                                <tp:taxon-name-part taxon-name-part-type="basionym-authority">(Pers.)</tp:taxon-name-part>
                                <tp:taxon-name-part taxon-name-part-type="authority">Poir.</tp:taxon-name-part>
                                <tp:taxon-name-part taxon-name-part-type="infraspecific-rank">subsp.</tp:taxon-name-part>
                                <tp:taxon-name-part taxon-name-part-type="subspecies">brunnescens</tp:taxon-name-part>
                            </tp:taxon-name></tp:nomenclature><tp:treatment-sec sec-type="Common name"><title>Common name.</title><p>Brownish sedge</p></tp:treatment-sec><tp:treatment-sec sec-type="Distribution"><title>Distribution.</title><p>Circumboreal-polar</p></tp:treatment-sec><tp:treatment-sec sec-type="Comments"><title>Comments.</title><p>This is the first report of the species from the CAA. Our collections were gathered in Katannilik Territorial Park on southern Baffin Island, where the cespitose species was found at three sites in damp, turfy places. It was rare at two sites (only a few scattered plants), and locally common at one site. Associated species include <italic><tp:taxon-name><tp:taxon-name-part taxon-name-part-type="genus">Betula</tp:taxon-name-part> <tp:taxon-name-part taxon-name-part-type="species">glandulosa</tp:taxon-name-part></tp:taxon-name></italic> Michx., <tp:taxon-name><tp:taxon-name-part taxon-name-part-type="genus">Calamagrostis</tp:taxon-name-part> <tp:taxon-name-part taxon-name-part-type="species">canadensis</tp:taxon-name-part> <tp:taxon-name-part taxon-name-part-type="infraspecific-rank">var.</tp:taxon-name-part> <tp:taxon-name-part taxon-name-part-type="variety">langsdorffii</tp:taxon-name-part></tp:taxon-name> (Link) Inman, <italic><tp:taxon-name><tp:taxon-name-part taxon-name-part-type="genus">Chamerion</tp:taxon-name-part> <tp:taxon-name-part taxon-name-part-type="species">angustifolium</tp:taxon-name-part></tp:taxon-name></italic> (L.) Holub, <italic><tp:taxon-name><tp:taxon-name-part taxon-name-part-type="genus">Carex</tp:taxon-name-part> <tp:taxon-name-part taxon-name-part-type="species">arctogena</tp:taxon-name-part></tp:taxon-name></italic> Harry Sm., <italic><tp:taxon-name><tp:taxon-name-part taxon-name-part-type="genus">Carex</tp:taxon-name-part> <tp:taxon-name-part taxon-name-part-type="species">bigelowii</tp:taxon-name-part></tp:taxon-name></italic> Torr. ex Schwein., <italic><tp:taxon-name><tp:taxon-name-part taxon-name-part-type="genus">Pedicularis</tp:taxon-name-part> <tp:taxon-name-part taxon-name-part-type="species">lapponica</tp:taxon-name-part></tp:taxon-name></italic> L., <italic><tp:taxon-name><tp:taxon-name-part taxon-name-part-type="genus">Poa</tp:taxon-name-part> <tp:taxon-name-part taxon-name-part-type="species">arctica</tp:taxon-name-part></tp:taxon-name></italic> R. Br. and <italic><tp:taxon-name><tp:taxon-name-part taxon-name-part-type="genus">Taraxacum</tp:taxon-name-part> <tp:taxon-name-part taxon-name-part-type="species">ceratophorum</tp:taxon-name-part></tp:taxon-name></italic> (Ledeb.) DC.</p><p>This boreal species extends to the treeline across Canada, and into the Arctic zone in northern Quebec and northern Labrador, where it is moderately common (<xref ref-type="bibr" rid="B76">Porsild and Cody 1980</xref>, <xref ref-type="bibr" rid="B19">Cayouette 2008</xref>), and Greenland (<xref ref-type="bibr" rid="B76">Porsild and Cody 1980</xref>). Its discovery on Baffin Island increases the number of <italic><tp:taxon-name><tp:taxon-name-part taxon-name-part-type="genus">Carex</tp:taxon-name-part></tp:taxon-name></italic> species known from the CAA to 34. <italic><tp:taxon-name><tp:taxon-name-part taxon-name-part-type="genus">Carex</tp:taxon-name-part> <tp:taxon-name-part taxon-name-part-type="species">brunnescens</tp:taxon-name-part></tp:taxon-name></italic> is classified in <tp:taxon-name><tp:taxon-name-part taxon-name-part-type="genus">Carex</tp:taxon-name-part> <tp:taxon-name-part taxon-name-part-type="infraspecific-rank">sect.</tp:taxon-name-part> <tp:taxon-name-part taxon-name-part-type="section">Glareosae</tp:taxon-name-part></tp:taxon-name> G. Don (<xref ref-type="bibr" rid="B94">Toivonen 2002</xref>); five other species of this section (<italic><tp:taxon-name><tp:taxon-name-part taxon-name-part-type="genus">Carex</tp:taxon-name-part> <tp:taxon-name-part taxon-name-part-type="species">ursina</tp:taxon-name-part></tp:taxon-name></italic> Dewey, <italic><tp:taxon-name><tp:taxon-name-part taxon-name-part-type="genus">Carex</tp:taxon-name-part> <tp:taxon-name-part taxon-name-part-type="species">glareosa</tp:taxon-name-part></tp:taxon-name></italic> Schkuhr ex Wahlenb., <italic><tp:taxon-name><tp:taxon-name-part taxon-name-part-type="genus">Carex</tp:taxon-name-part> <tp:taxon-name-part taxon-name-part-type="species">lachenali</tp:taxon-name-part></tp:taxon-name></italic> Schkuhr, <italic><tp:taxon-name><tp:taxon-name-part taxon-name-part-type="genus">Carex</tp:taxon-name-part> <tp:taxon-name-part taxon-name-part-type="species">marina</tp:taxon-name-part></tp:taxon-name></italic> Dewey) occur in the CAA (<xref ref-type="bibr" rid="B1">Aiken et al. 2007</xref>).</p></tp:treatment-sec><tp:treatment-sec sec-type="Specimens examined"><title>Specimens examined.</title><p><bold>Canada. Nunavut</bold>: Qikiqtaaluk Region, Baffin Island, Katannilik Territorial Park Reserve, Soper River valley, W bank, near confluence of Willow River, ca. 14 km S of Mount Joy, <named-content xmlns:xlink="http://www.w3.org/1999/xlink" content-type="dwc:verbatimCoordinates" xlink:type="simple">63°9'18"N, 69°41'51"W</named-content>, 41 m, 8 July 2012, <italic>Saarela, Gillespie, Sokoloff &amp; Bull 2232</italic> (<ext-link xmlns:xlink="http://www.w3.org/1999/xlink" ext-link-type="uri" xlink:href="http://dx.doi.org/10.6084/m9.figshare.1408636" xlink:type="simple">CAN-601449</ext-link>); Qikiqtaaluk Region, Baffin Island, Katannilik Territorial Park Reserve, Soper River, W side, S of Livingstone Falls, <named-content xmlns:xlink="http://www.w3.org/1999/xlink" content-type="dwc:verbatimCoordinates" xlink:type="simple">63°5'22"N, 69°44'22"W</named-content>, 67 m, 11 July 2012, <italic>Saarela, Gillespie, Sokoloff &amp; Bull 2346</italic> (ALA, ALTA, <ext-link xmlns:xlink="http://www.w3.org/1999/xlink" ext-link-type="uri" xlink:href="http://dx.doi.org/10.6084/m9.figshare.1408639" xlink:type="simple">CAN-601450</ext-link>, MO, MT, O, UBC, UVIC, WTU); Qikiqtaaluk Region, Baffin Island, Katannilik Territorial Park Reserve, Soper River, 9.5 km S (downstream) of confluence with Livingstone River, W bank, willow stands in gullies at base of E-facing slope, <named-content xmlns:xlink="http://www.w3.org/1999/xlink" content-type="dwc:verbatimCoordinates" xlink:type="simple">63°2'32"N, 69°42'47"W</named-content>, 25 m, 13 July 2012, <italic>Saarela, Gillespie, Sokoloff &amp; Bull 2407</italic> (<ext-link xmlns:xlink="http://www.w3.org/1999/xlink" ext-link-type="uri" xlink:href="http://dx.doi.org/10.6084/m9.figshare.1408640" xlink:type="simple">CAN-601451</ext-link>, MICH, NYBG, WIN).</p><fig id="F2" position="float" orientation="portrait"><label>Figure 2.</label><caption><p><italic><tp:taxon-name><tp:taxon-name-part taxon-name-part-type="genus">Cryptogramma</tp:taxon-name-part> <tp:taxon-name-part taxon-name-part-type="species">stelleri</tp:taxon-name-part></tp:taxon-name></italic>: <bold>A</bold> habitat <bold>B</bold> habit, <italic>Saarela et al. 2774</italic>. Photographs by L.J. Gillespie.</p></caption><graphic xmlns:xlink="http://www.w3.org/1999/xlink" xlink:href="phytokeys-052-023-g002.jpg" position="float" orientation="portrait" xlink:type="simple" id="oo_45892.jpg"/></fig></tp:treatment-sec><ref-list><ref id="B76"><mixed-citation xmlns:xlink="http://www.w3.org/1999/xlink" xlink:type="simple"><person-group><name name-style="western"><surname>Porsild</surname><given-names>AE</given-names></name><name name-style="western"><surname>Cody</surname><given-names>WJ</given-names></name></person-group> (<year>1980</year>) <source>Vascular Plants of the Continental Northwest Territories, Canada</source>. <publisher-name>National Museum of Natural Sciences, National Museums of Canada</publisher-name>, <publisher-loc>Ottawa</publisher-loc>, <fpage>1</fpage>–<lpage>667</lpage>.</mixed-citation></ref><ref id="B19"><mixed-citation xmlns:xlink="http://www.w3.org/1999/xlink" xlink:type="simple"><person-group><name name-style="western"><surname>Cayouette</surname><given-names>J</given-names></name></person-group> (<year>2008</year>) <article-title>The <italic><tp:taxon-name><tp:taxon-name-part taxon-name-part-type="genus">Carex</tp:taxon-name-part></tp:taxon-name></italic> flora of Quebec-Labrador north of 54°N.</article-title> In: <person-group><name name-style="western"><surname>Naczi</surname><given-names>RFC</given-names></name><name name-style="western"><surname>Ford</surname><given-names>BA</given-names></name></person-group> (<role>Eds</role>) <source>Sedges: Uses, Diversity, and Systematics of the <tp:taxon-name><tp:taxon-name-part taxon-name-part-type="family">Cyperaceae</tp:taxon-name-part></tp:taxon-name></source>. <publisher-name>Missouri Botanical Garden Press</publisher-name>, <publisher-loc>St. Louis</publisher-loc>, <fpage>163</fpage>–<lpage>185</lpage>.</mixed-citation></ref><ref id="B94"><mixed-citation xmlns:xlink="http://www.w3.org/1999/xlink" xlink:type="simple"><person-group><name name-style="western"><surname>Toivonen</surname><given-names>H</given-names></name></person-group> (<year>2002</year>) <article-title><tp:taxon-name><tp:taxon-name-part taxon-name-part-type="genus">Carex</tp:taxon-name-part> <tp:taxon-name-part taxon-name-part-type="authority">Linnaeus</tp:taxon-name-part> <tp:taxon-name-part taxon-name-part-type="infraspecific-rank">sect.</tp:taxon-name-part> <tp:taxon-name-part taxon-name-part-type="section">Glareosae</tp:taxon-name-part></tp:taxon-name> G. Don.</article-title> In: <institution xlink:type="simple">Flora of North America Editorial Commitee</institution> (<role>Ed.</role>) <source>Flora of North America North of Mexico, Volume 23 <tp:taxon-name><tp:taxon-name-part taxon-name-part-type="phylum">Magnoliophyta</tp:taxon-name-part></tp:taxon-name>: <tp:taxon-name><tp:taxon-name-part taxon-name-part-type="subclass">Commelinidae</tp:taxon-name-part></tp:taxon-name> (in part): <tp:taxon-name><tp:taxon-name-part taxon-name-part-type="family">Cyperaceae</tp:taxon-name-part></tp:taxon-name></source>. <publisher-name>Oxford University Press</publisher-name>, <publisher-loc>Oxford and New York</publisher-loc>, <fpage>311</fpage>–<lpage>321</lpage>.</mixed-citation></ref><ref id="B1"><mixed-citation xmlns:xlink="http://www.w3.org/1999/xlink" xlink:type="simple"><person-group><name name-style="western"><surname>Aiken</surname><given-names>SG</given-names></name><name name-style="western"><surname>Dallwitz</surname><given-names>MJ</given-names></name><name name-style="western"><surname>Consaul</surname><given-names>LL</given-names></name><name name-style="western"><surname>McJannet</surname><given-names>CL</given-names></name><name name-style="western"><surname>Boles</surname><given-names>RL</given-names></name><name name-style="western"><surname>Argus</surname><given-names>GW</given-names></name><name name-style="western"><surname>Gillett</surname><given-names>JM</given-names></name><name name-style="western"><surname>Scott</surname><given-names>PJ</given-names></name><name name-style="western"><surname>Elven</surname><given-names>R</given-names></name><name name-style="western"><surname>LeBlanc</surname><given-names>MC</given-names></name><name name-style="western"><surname>Gillespie</surname><given-names>LJ</given-names></name><name name-style="western"><surname>Brysting</surname><given-names>AK</given-names></name><name name-style="western"><surname>Solstad</surname><given-names>H</given-names></name><name name-style="western"><surname>Harris</surname><given-names>JG</given-names></name></person-group> (<year>2007</year>) <source>Flora of the Canadian Arctic Archipelago: Descriptions, Illustrations, Identification, and Information Retrieval [CD-ROM]</source>. <publisher-name>NRC Research Press, National Research Council of Canada</publisher-name>, <publisher-loc>Ottawa</publisher-loc>. <ext-link ext-link-type="uri" xlink:href="http://nature.ca/en/research-collections/research-projects/flora-canadian-arctic-archipelago/" xlink:type="simple">http://nature.ca/en/research-collections/research-projects/flora-canadian-arctic-archipelago/</ext-link></mixed-citation></ref></ref-list></tp:taxon-treatment>
