# Supplementary material for: New vascular plant records for the Canadian Arctic Archipelago
Source: PhytoKeys. 2015 Jun 25;(52):23–79. doi: 10.3897/phytokeys.52.8721 (PMC4549883; doi:10.3897/phytokeys.52.8721)
Supplement: XML Treatment for Eriophorum brachyantherum [file phytokeys.52.8721-treatment4.xml]

<!DOCTYPE tp:taxon-treatment
  PUBLIC "-//TaxonX//DTD Taxonomic Treatment Publishing DTD v0 20100105//EN" "tax-treatment-NSO.dtd">
<tp:taxon-treatment xmlns:tp="http://www.plazi.org/taxpub"><tp:treatment-meta><kwd-group><label>Taxon classification</label><kwd><named-content content-type="kingdom">Plantae</named-content></kwd><kwd><named-content content-type="order">Poales</named-content></kwd><kwd><named-content content-type="family">Cyperaceae</named-content></kwd></kwd-group><mixed-citation publication-type="journal"><person-group><name><surname>Gillespie</surname><given-names>Lynn J.</given-names></name><name><surname>Saarela</surname><given-names>Jeffery M.</given-names></name><name><surname>Sokoloff</surname><given-names>Paul C.</given-names></name><name><surname>Bull</surname><given-names>Roger D.</given-names></name></person-group><article-title>New vascular plant records for the Canadian Arctic Archipelago</article-title><source>PhytoKeys</source><day>25</day><month>6</month><year>2015</year><volume>2015</volume><issue>52</issue><fpage>23</fpage><lpage>79</lpage><pub-id pub-id-type="doi">10.3897/phytokeys.52.8721</pub-id></mixed-citation></tp:treatment-meta><tp:nomenclature><tp:taxon-name>
                                <tp:taxon-name-part taxon-name-part-type="genus">Eriophorum</tp:taxon-name-part>
                                <tp:taxon-name-part taxon-name-part-type="species">brachyantherum</tp:taxon-name-part>
                            </tp:taxon-name><tp:taxon-authority>Trautv. &amp; C.A. Mey.</tp:taxon-authority><xref ref-type="fig" rid="F3">Fig. 3</xref><!--PageBreak--><!--PageBreak--></tp:nomenclature><tp:treatment-sec sec-type="Common name"><title>Common name.</title><p>Short-anther cottongrass</p></tp:treatment-sec><tp:treatment-sec sec-type="Distribution"><title>Distribution.</title><p>Circumboreal-polar</p></tp:treatment-sec><tp:treatment-sec sec-type="Comments"><title>Comments.</title><p>This is the first report of the species from the western CAA, where we collected it at several sites in the Minto Inlet area of Victoria Island, Northwest Ter<!--PageBreak-->ritories. These collections represent a major northeastern range extension of some 350 km from the nearest location on mainland Northwest Territories (Paulatuk; <xref ref-type="bibr" rid="B80">Saarela et al. 2013a</xref>) and a north-northeastern extension of some 380 km from the next closest mainland site (Kugluktuk) (<xref ref-type="bibr" rid="B76">Porsild and Cody 1980</xref>). It is known from the eastern CAA (one collection on eastern Baffin Island and two on Southampton Island; <xref ref-type="bibr" rid="B76">Porsild and Cody 1980</xref>, <xref ref-type="bibr" rid="B1">Aiken et al. 2007</xref>). The species was locally common at numerous sites growing in wet sedge meadows, associated with <tp:taxon-name><tp:taxon-name-part taxon-name-part-type="genus">Arctagrostis</tp:taxon-name-part> <tp:taxon-name-part taxon-name-part-type="species">latifolia</tp:taxon-name-part> <tp:taxon-name-part taxon-name-part-type="basionym-authority">(R. Br.)</tp:taxon-name-part> <tp:taxon-name-part taxon-name-part-type="authority">Griseb.</tp:taxon-name-part> <tp:taxon-name-part taxon-name-part-type="infraspecific-rank">subsp.</tp:taxon-name-part> <tp:taxon-name-part taxon-name-part-type="subspecies">latifolia</tp:taxon-name-part></tp:taxon-name>, <italic><tp:taxon-name><tp:taxon-name-part taxon-name-part-type="genus">Carex</tp:taxon-name-part> <tp:taxon-name-part taxon-name-part-type="species">membranacea</tp:taxon-name-part></tp:taxon-name></italic> Hook., <tp:taxon-name><tp:taxon-name-part taxon-name-part-type="genus">Carex</tp:taxon-name-part> <tp:taxon-name-part taxon-name-part-type="species">aquatilis</tp:taxon-name-part> <tp:taxon-name-part taxon-name-part-type="infraspecific-rank">var.</tp:taxon-name-part> <tp:taxon-name-part taxon-name-part-type="variety">minor</tp:taxon-name-part></tp:taxon-name> Boott, <tp:taxon-name><tp:taxon-name-part taxon-name-part-type="genus">Carex</tp:taxon-name-part> <tp:taxon-name-part taxon-name-part-type="species">fuliginosa</tp:taxon-name-part> <tp:taxon-name-part taxon-name-part-type="infraspecific-rank">subsp.</tp:taxon-name-part> <tp:taxon-name-part taxon-name-part-type="subspecies">misandra</tp:taxon-name-part></tp:taxon-name> (R. Br.) Nyman, <italic><tp:taxon-name><tp:taxon-name-part taxon-name-part-type="genus">Carex</tp:taxon-name-part> <tp:taxon-name-part taxon-name-part-type="species">scirpoidea</tp:taxon-name-part></tp:taxon-name></italic> Michx., <italic><tp:taxon-name><tp:taxon-name-part taxon-name-part-type="genus">Elymus</tp:taxon-name-part> <tp:taxon-name-part taxon-name-part-type="species">alaskanus</tp:taxon-name-part></tp:taxon-name></italic> (Scribn. &amp; Merr.) Á. Löve, <italic><tp:taxon-name><tp:taxon-name-part taxon-name-part-type="genus">Eriophorum</tp:taxon-name-part> <tp:taxon-name-part taxon-name-part-type="species">angustifolium</tp:taxon-name-part></tp:taxon-name></italic> Honck., <italic><tp:taxon-name><tp:taxon-name-part taxon-name-part-type="genus">Eriophorum</tp:taxon-name-part> <tp:taxon-name-part taxon-name-part-type="species">triste</tp:taxon-name-part></tp:taxon-name></italic> (Th. Fr.) Hadač &amp; Á. Löve, <tp:taxon-name><tp:taxon-name-part taxon-name-part-type="genus">Juncus</tp:taxon-name-part> <tp:taxon-name-part taxon-name-part-type="species">triglumis</tp:taxon-name-part> <tp:taxon-name-part taxon-name-part-type="infraspecific-rank">var.</tp:taxon-name-part> <tp:taxon-name-part taxon-name-part-type="variety">albescens</tp:taxon-name-part></tp:taxon-name> Lange, <italic><tp:taxon-name><tp:taxon-name-part taxon-name-part-type="genus">Juncus</tp:taxon-name-part> <tp:taxon-name-part taxon-name-part-type="species">biglumis</tp:taxon-name-part></tp:taxon-name></italic> L., <italic><tp:taxon-name><tp:taxon-name-part taxon-name-part-type="genus">Oxyria</tp:taxon-name-part> <tp:taxon-name-part taxon-name-part-type="species">digyna</tp:taxon-name-part></tp:taxon-name></italic> (L.) Hill, and <italic><tp:taxon-name><tp:taxon-name-part taxon-name-part-type="genus">Salix</tp:taxon-name-part> <tp:taxon-name-part taxon-name-part-type="species">reticulata</tp:taxon-name-part></tp:taxon-name></italic> L. <italic><tp:taxon-name><tp:taxon-name-part taxon-name-part-type="genus">Eriophorum</tp:taxon-name-part> <tp:taxon-name-part taxon-name-part-type="species">brachyantherum</tp:taxon-name-part></tp:taxon-name></italic> is a cespitose, non-tussock forming species easily distinguished from other cespitose <italic><tp:taxon-name><tp:taxon-name-part taxon-name-part-type="genus">Eriophorum</tp:taxon-name-part></tp:taxon-name></italic> species by its tall culms (<xref ref-type="bibr" rid="B8">Ball and Wujek 2002</xref>).</p></tp:treatment-sec><tp:treatment-sec sec-type="Specimens examined"><title>Specimens examined.</title><p><bold>Canada. Northwest Territories</bold>: Inuvik Region, Victoria Island, 8 km NE of Minto Inlet in valley at small river that feeds into head of inlet, <named-content xmlns:xlink="http://www.w3.org/1999/xlink" content-type="dwc:verbatimCoordinates" xlink:type="simple">71°37'9.8"N, 115°26'21.5"W</named-content>, 100 m, 7 July 2010, <!--PageBreak--><italic>Gillespie, Saarela, Doubt, Bull &amp; Sokoloff 9485</italic> (ALA, <ext-link xmlns:xlink="http://www.w3.org/1999/xlink" ext-link-type="uri" xlink:href="http://dx.doi.org/10.6084/m9.figshare.1408555" xlink:type="simple">CAN-598595</ext-link>, MT, O); Inuvik Region, Victoria Island, N side of small round lake (ca. 1 km diameter), ca. 4 km N of Boot Inlet on N side of Minto Inlet, <named-content xmlns:xlink="http://www.w3.org/1999/xlink" content-type="dwc:verbatimCoordinates" xlink:type="simple">71°30'50.8"N, 117°21'43.6"W</named-content>, 72 m, 11 July 2010, <italic>Gillespie, Saarela, Doubt, Bull &amp; Sokoloff 9673</italic> (ALA, <ext-link xmlns:xlink="http://www.w3.org/1999/xlink" ext-link-type="uri" xlink:href="http://dx.doi.org/10.6084/m9.figshare.1408553" xlink:type="simple">CAN-598605</ext-link>, MT, O); Inuvik Region, Victoria Island, shore E of “Fish Lake” on lower Kuujjua River, <named-content xmlns:xlink="http://www.w3.org/1999/xlink" content-type="dwc:verbatimCoordinates" xlink:type="simple">71°12'7.7"N, 116°24'2.7"W</named-content>, 57 m, 16 July 2010, <italic>Gillespie, Saarela, Doubt, Bull &amp; Sokoloff 9899</italic> (ALA, <ext-link xmlns:xlink="http://www.w3.org/1999/xlink" ext-link-type="uri" xlink:href="http://dx.doi.org/10.6084/m9.figshare.1408554" xlink:type="simple">CAN-598607</ext-link>, MT, O); Inuvik Region, Victoria Island, shore E of “Fish Lake” on lower Kuujjua River, <named-content xmlns:xlink="http://www.w3.org/1999/xlink" content-type="dwc:verbatimCoordinates" xlink:type="simple">71°12'7.7"N, 116°24'2.7"W</named-content>, 57 m, 18 July 2010, <italic>Gillespie, Saarela, Doubt, Bull &amp; Sokoloff 9982</italic> (<ext-link xmlns:xlink="http://www.w3.org/1999/xlink" ext-link-type="uri" xlink:href="http://dx.doi.org/10.6084/m9.figshare.1408557" xlink:type="simple">CAN-598924</ext-link>); Inuvik Region, Victoria Island, valley downstream from the junction of three rivers 6 km NE of head of Minto Inlet, <named-content xmlns:xlink="http://www.w3.org/1999/xlink" content-type="dwc:verbatimCoordinates" xlink:type="simple">71°36'31.7"N, 115°27'23"W</named-content>, 134 m, 21 July 2010, <italic>Gillespie, Saarela, Doubt, Bull &amp; Sokoloff 10091</italic> (<ext-link xmlns:xlink="http://www.w3.org/1999/xlink" ext-link-type="uri" xlink:href="http://dx.doi.org/10.6084/m9.figshare.1408556" xlink:type="simple">CAN-598596</ext-link>); Inuvik Region, Victoria Island, wet sedge meadow on flat to gently sloping plateau E of junction of three rivers 6 km NE of head of Minto Inlet, <named-content xmlns:xlink="http://www.w3.org/1999/xlink" content-type="dwc:verbatimCoordinates" xlink:type="simple">71°36'22.8"N, 115°26'30.9"W</named-content>, 154 m, 21 July 2010, <italic>Gillespie, Saarela, Doubt, Bull &amp; Sokoloff 10102</italic> (ALA, ALTA, ARI, <ext-link xmlns:xlink="http://www.w3.org/1999/xlink" ext-link-type="uri" xlink:href="http://dx.doi.org/10.6084/m9.figshare.1408558" xlink:type="simple">CAN-598910</ext-link>, MT, O, UBC, WIN, US); Inuvik Region, Victoria Island, 8 km NE of Minto Inlet in valley at small river that feeds into head of inlet, <named-content xmlns:xlink="http://www.w3.org/1999/xlink" content-type="dwc:verbatimCoordinates" xlink:type="simple">71°37'16.6"N, 115°25'58.7"W</named-content>, 164 m, 26 July 2010, <italic>Gillespie, Saarela, Doubt, Bull &amp; Sokoloff 10305</italic> (ALA, ARI, <ext-link xmlns:xlink="http://www.w3.org/1999/xlink" ext-link-type="uri" xlink:href="http://dx.doi.org/10.6084/m9.figshare.1408561" xlink:type="simple">CAN-598598</ext-link>, MT, O, UBC, WIN).</p></tp:treatment-sec><tp:treatment-sec><!--Section generated to contain objects referenced in tp:taxon-treatment.--><fig id="F3" position="float" orientation="portrait"><label>Figure 3.</label><caption><p><italic><tp:taxon-name><tp:taxon-name-part taxon-name-part-type="genus">Eriophorum</tp:taxon-name-part> <tp:taxon-name-part taxon-name-part-type="species">brachyantherum</tp:taxon-name-part></tp:taxon-name></italic>: <bold>A</bold> habitat <bold>B</bold> inflorescence, <italic>Saarela et al. 9899</italic>. Photographs by J.M. Saarela.</p></caption><graphic xmlns:xlink="http://www.w3.org/1999/xlink" xlink:href="phytokeys-052-023-g003.jpg" position="float" orientation="portrait" xlink:type="simple" id="oo_45893.jpg"/></fig></tp:treatment-sec><ref-list><ref id="B80"><mixed-citation xmlns:xlink="http://www.w3.org/1999/xlink" xlink:type="simple"><person-group><name name-style="western"><surname>Saarela</surname><given-names>JM</given-names></name><name name-style="western"><surname>Gillespie</surname><given-names>LJ</given-names></name><name name-style="western"><surname>Consaul</surname><given-names>LL</given-names></name><name name-style="western"><surname>Bull</surname><given-names>RD</given-names></name></person-group> (<year>2013a</year>) <article-title>Annotated checklist to the vascular plant flora of Tuktut Nogait National Park and the Melville Hills region (Canadian Low Arctic).</article-title> <source>Phytotaxa</source> <volume>102</volume>: <fpage>1</fpage>–<lpage>177</lpage>. doi: <ext-link ext-link-type="doi" xlink:href="10.11646/phytotaxa.102.1.1" xlink:type="simple">10.11646/phytotaxa.102.1.1</ext-link></mixed-citation></ref><ref id="B76"><mixed-citation xmlns:xlink="http://www.w3.org/1999/xlink" xlink:type="simple"><person-group><name name-style="western"><surname>Porsild</surname><given-names>AE</given-names></name><name name-style="western"><surname>Cody</surname><given-names>WJ</given-names></name></person-group> (<year>1980</year>) <source>Vascular Plants of the Continental Northwest Territories, Canada</source>. <publisher-name>National Museum of Natural Sciences, National Museums of Canada</publisher-name>, <publisher-loc>Ottawa</publisher-loc>, <fpage>1</fpage>–<lpage>667</lpage>.</mixed-citation></ref><ref id="B1"><mixed-citation xmlns:xlink="http://www.w3.org/1999/xlink" xlink:type="simple"><person-group><name name-style="western"><surname>Aiken</surname><given-names>SG</given-names></name><name name-style="western"><surname>Dallwitz</surname><given-names>MJ</given-names></name><name name-style="western"><surname>Consaul</surname><given-names>LL</given-names></name><name name-style="western"><surname>McJannet</surname><given-names>CL</given-names></name><name name-style="western"><surname>Boles</surname><given-names>RL</given-names></name><name name-style="western"><surname>Argus</surname><given-names>GW</given-names></name><name name-style="western"><surname>Gillett</surname><given-names>JM</given-names></name><name name-style="western"><surname>Scott</surname><given-names>PJ</given-names></name><name name-style="western"><surname>Elven</surname><given-names>R</given-names></name><name name-style="western"><surname>LeBlanc</surname><given-names>MC</given-names></name><name name-style="western"><surname>Gillespie</surname><given-names>LJ</given-names></name><name name-style="western"><surname>Brysting</surname><given-names>AK</given-names></name><name name-style="western"><surname>Solstad</surname><given-names>H</given-names></name><name name-style="western"><surname>Harris</surname><given-names>JG</given-names></name></person-group> (<year>2007</year>) <source>Flora of the Canadian Arctic Archipelago: Descriptions, Illustrations, Identification, and Information Retrieval [CD-ROM]</source>. <publisher-name>NRC Research Press, National Research Council of Canada</publisher-name>, <publisher-loc>Ottawa</publisher-loc>. <ext-link ext-link-type="uri" xlink:href="http://nature.ca/en/research-collections/research-projects/flora-canadian-arctic-archipelago/" xlink:type="simple">http://nature.ca/en/research-collections/research-projects/flora-canadian-arctic-archipelago/</ext-link></mixed-citation></ref><ref id="B8"><mixed-citation xmlns:xlink="http://www.w3.org/1999/xlink" xlink:type="simple"><person-group><name name-style="western"><surname>Ball</surname><given-names>PM</given-names></name><name name-style="western"><surname>Wujek</surname><given-names>DE</given-names></name></person-group> (<year>2002</year>) <article-title><italic><tp:taxon-name><tp:taxon-name-part taxon-name-part-type="genus">Eriophorum</tp:taxon-name-part></tp:taxon-name></italic> Linnaeus.</article-title> In: <institution xlink:type="simple">Flora of North America Editorial Committee</institution> (<role>Ed.</role>) <source>Flora of North America North of Mexico, Volume 23 <tp:taxon-name><tp:taxon-name-part taxon-name-part-type="phylum">Magnoliophyta</tp:taxon-name-part></tp:taxon-name>: <tp:taxon-name><tp:taxon-name-part taxon-name-part-type="subclass">Commelinidae</tp:taxon-name-part></tp:taxon-name> (in part): <tp:taxon-name><tp:taxon-name-part taxon-name-part-type="family">Cyperaceae</tp:taxon-name-part></tp:taxon-name></source>. <publisher-name>Oxford University Press</publisher-name>, <publisher-loc>Oxford and New York</publisher-loc>, <fpage>21</fpage>–<lpage>31</lpage>.</mixed-citation></ref></ref-list></tp:taxon-treatment>
