# Supplementary material for: New vascular plant records for the Canadian Arctic Archipelago
Source: PhytoKeys. 2015 Jun 25;(52):23–79. doi: 10.3897/phytokeys.52.8721 (PMC4549883; doi:10.3897/phytokeys.52.8721)
Supplement: XML Treatment for Luzula wahlenbergii [file phytokeys.52.8721-treatment5.xml]

<!DOCTYPE tp:taxon-treatment
  PUBLIC "-//TaxonX//DTD Taxonomic Treatment Publishing DTD v0 20100105//EN" "tax-treatment-NSO.dtd">
<tp:taxon-treatment xmlns:tp="http://www.plazi.org/taxpub"><tp:treatment-meta><kwd-group><label>Taxon classification</label><kwd><named-content content-type="kingdom">Plantae</named-content></kwd><kwd><named-content content-type="order">Poales</named-content></kwd><kwd><named-content content-type="family">Juncaceae</named-content></kwd></kwd-group><mixed-citation publication-type="journal"><person-group><name><surname>Gillespie</surname><given-names>Lynn J.</given-names></name><name><surname>Saarela</surname><given-names>Jeffery M.</given-names></name><name><surname>Sokoloff</surname><given-names>Paul C.</given-names></name><name><surname>Bull</surname><given-names>Roger D.</given-names></name></person-group><article-title>New vascular plant records for the Canadian Arctic Archipelago</article-title><source>PhytoKeys</source><day>25</day><month>6</month><year>2015</year><volume>2015</volume><issue>52</issue><fpage>23</fpage><lpage>79</lpage><pub-id pub-id-type="doi">10.3897/phytokeys.52.8721</pub-id></mixed-citation></tp:treatment-meta><tp:nomenclature><tp:taxon-name>
                                <tp:taxon-name-part taxon-name-part-type="genus">Luzula</tp:taxon-name-part>
                                <tp:taxon-name-part taxon-name-part-type="species">wahlenbergii</tp:taxon-name-part>
                            </tp:taxon-name><tp:taxon-authority>Rupr.</tp:taxon-authority></tp:nomenclature><tp:treatment-sec sec-type="Common name"><title>Common name.</title><p>Wahlenberg’s woodrush</p></tp:treatment-sec><tp:treatment-sec sec-type="Distribution"><title>Distribution.</title><p>Circumpolar-alpine</p></tp:treatment-sec><tp:treatment-sec sec-type="Comments"><title>Comments.</title><p>This is the first collection of this low Arctic species from the western CAA. The taxon is known from several sites on adjacent mainland Nunavut (<xref ref-type="bibr" rid="B76">Porsild and Cody 1980</xref>, <xref ref-type="bibr" rid="B26">Cody et al. 1989</xref>, <xref ref-type="bibr" rid="B21">Cody 1996</xref>, <xref ref-type="bibr" rid="B24">Cody and Reading 2005</xref>). Our collection represents a range extension in the central portion of its range of some 330 km north-northwest of the nearest site on mainland Nunavut (George Lake Camp, <named-content xmlns:xlink="http://www.w3.org/1999/xlink" content-type="dwc:verbatimCoordinates" xlink:type="simple">65°55'10"N, 107°23'00"W</named-content>, <italic>Reading 466</italic>, DAO; <xref ref-type="bibr" rid="B24">Cody and Reading 2005</xref>). This taxon is now known from eight sites in the CAA: the one reported here, and seven on southeastern Baffin Island. Elsewhere in the Canadian Arctic there are numerous collections of the species from northern Quebec and northwestern North America (Alaska, Yukon, western mainland Northwest Territories) (<xref ref-type="bibr" rid="B76">Porsild and Cody 1980</xref>, <xref ref-type="bibr" rid="B90">Swab 2000</xref>, <xref ref-type="bibr" rid="B61">Kirschner 2002</xref>, <xref ref-type="bibr" rid="B49">Hay 2013</xref>).</p></tp:treatment-sec><tp:treatment-sec sec-type="Specimen examined"><title>Specimen examined.</title><p><bold>Canada. Nunavut</bold>: Kitikmeot Region, Victoria Island, flat topped steep sided hill, 11 km NE of Johansen Bay airstrip, <named-content xmlns:xlink="http://www.w3.org/1999/xlink" content-type="dwc:verbatimCoordinates" xlink:type="simple">68°39'12"N, 110°54'47"W</named-content>, 120 m, 20 July 2008, <italic>Gillespie, Saarela, Consaul &amp; Bull 8170</italic> (<ext-link xmlns:xlink="http://www.w3.org/1999/xlink" ext-link-type="uri" xlink:href="http://dx.doi.org/10.6084/m9.figshare.1408559" xlink:type="simple">CAN-592326</ext-link>).</p><fig id="F3" position="float" orientation="portrait"><label>Figure 3.</label><caption><p><italic><tp:taxon-name><tp:taxon-name-part taxon-name-part-type="genus">Eriophorum</tp:taxon-name-part> <tp:taxon-name-part taxon-name-part-type="species">brachyantherum</tp:taxon-name-part></tp:taxon-name></italic>: <bold>A</bold> habitat <bold>B</bold> inflorescence, <italic>Saarela et al. 9899</italic>. Photographs by J.M. Saarela.</p></caption><graphic xmlns:xlink="http://www.w3.org/1999/xlink" xlink:href="phytokeys-052-023-g003.jpg" position="float" orientation="portrait" xlink:type="simple" id="oo_45893.jpg"/></fig></tp:treatment-sec><ref-list><ref id="B76"><mixed-citation xmlns:xlink="http://www.w3.org/1999/xlink" xlink:type="simple"><person-group><name name-style="western"><surname>Porsild</surname><given-names>AE</given-names></name><name name-style="western"><surname>Cody</surname><given-names>WJ</given-names></name></person-group> (<year>1980</year>) <source>Vascular Plants of the Continental Northwest Territories, Canada</source>. <publisher-name>National Museum of Natural Sciences, National Museums of Canada</publisher-name>, <publisher-loc>Ottawa</publisher-loc>, <fpage>1</fpage>–<lpage>667</lpage>.</mixed-citation></ref><ref id="B26"><mixed-citation xmlns:xlink="http://www.w3.org/1999/xlink" xlink:type="simple"><person-group><name name-style="western"><surname>Cody</surname><given-names>WJ</given-names></name><name name-style="western"><surname>Scotter</surname><given-names>GW</given-names></name><name name-style="western"><surname>Zoltai</surname><given-names>SC</given-names></name></person-group> (<year>1989</year>) <article-title>Vascular plant flora of the Wager Bay region, District of Keewatin, Northwest Territories.</article-title> <source>Canadian Field-Naturalist</source> <volume>103</volume>: <fpage>551</fpage>–<lpage>559</lpage>.</mixed-citation></ref><ref id="B21"><mixed-citation xmlns:xlink="http://www.w3.org/1999/xlink" xlink:type="simple"><person-group><name name-style="western"><surname>Cody</surname><given-names>WJ</given-names></name></person-group> (<year>1996</year>) <article-title>Additions and range extensions to the vascular plant flora of the Northwest Territories, Canada.</article-title> <source>Canadian Field-Naturalist</source> <volume>110</volume>: <fpage>260</fpage>–<lpage>270</lpage>.</mixed-citation></ref><ref id="B24"><mixed-citation xmlns:xlink="http://www.w3.org/1999/xlink" xlink:type="simple"><person-group><name name-style="western"><surname>Cody</surname><given-names>WJ</given-names></name><name name-style="western"><surname>Reading</surname><given-names>KL</given-names></name></person-group> (<year>2005</year>) <article-title>Additions and range extensions to the vascular plant flora of the continental Northwest Territories and Nunavut, Canada III.</article-title> <source>Canadian Field-Naturalist</source> <volume>119</volume>: <fpage>276</fpage>–<lpage>290</lpage>.</mixed-citation></ref><ref id="B90"><mixed-citation xmlns:xlink="http://www.w3.org/1999/xlink" xlink:type="simple"><person-group><name name-style="western"><surname>Swab</surname><given-names>JC</given-names></name></person-group> (<year>2000</year>) <article-title><italic><tp:taxon-name><tp:taxon-name-part taxon-name-part-type="genus">Luzula</tp:taxon-name-part></tp:taxon-name></italic> de Candolle.</article-title> In: <institution xlink:type="simple">Flora of North America Editorial Committee</institution> (<role>Ed.</role>) <source>Flora of North America North of Mexico, Volume 22 <tp:taxon-name><tp:taxon-name-part taxon-name-part-type="phylum">Magnoliophyta</tp:taxon-name-part></tp:taxon-name>: <tp:taxon-name><tp:taxon-name-part taxon-name-part-type="subclass">Alismatidae</tp:taxon-name-part></tp:taxon-name>, <tp:taxon-name><tp:taxon-name-part taxon-name-part-type="subclass">Arecidae</tp:taxon-name-part></tp:taxon-name>, <tp:taxon-name><tp:taxon-name-part taxon-name-part-type="subclass">Commelinidae</tp:taxon-name-part></tp:taxon-name> (in part), and <tp:taxon-name><tp:taxon-name-part taxon-name-part-type="subclass">Zingiberidae</tp:taxon-name-part></tp:taxon-name></source>. <publisher-name>Oxford University Press</publisher-name>, <publisher-loc>Oxford and New York</publisher-loc>, <fpage>255</fpage>–<lpage>267</lpage>.</mixed-citation></ref><ref id="B61"><mixed-citation xmlns:xlink="http://www.w3.org/1999/xlink" xlink:type="simple"><person-group><name name-style="western"><surname>Kirschner</surname><given-names>J</given-names></name></person-group> (<year>2002</year>) <source>Species Plantarum: Flora of the World, Part 6 <tp:taxon-name><tp:taxon-name-part taxon-name-part-type="family">Juncaceae</tp:taxon-name-part></tp:taxon-name> 1: <italic><tp:taxon-name><tp:taxon-name-part taxon-name-part-type="genus">Rostkovia</tp:taxon-name-part></tp:taxon-name></italic> to <italic><tp:taxon-name><tp:taxon-name-part taxon-name-part-type="genus">Luzula</tp:taxon-name-part></tp:taxon-name></italic></source>. <publisher-name>Australian Biological Resourses Study</publisher-name>, <publisher-loc>Canberra</publisher-loc>, <fpage>1</fpage>–<lpage>237</lpage>.</mixed-citation></ref><ref id="B49"><mixed-citation xmlns:xlink="http://www.w3.org/1999/xlink" xlink:type="simple"><person-group><name name-style="western"><surname>Hay</surname><given-names>SG</given-names></name></person-group> (<year>2013</year>) <article-title><tp:taxon-name><tp:taxon-name-part taxon-name-part-type="family">Juncaceae</tp:taxon-name-part></tp:taxon-name>.</article-title> In: <person-group><name name-style="western"><surname>Payette</surname><given-names>S</given-names></name></person-group> (<role>Ed.</role>) <source>Flore nordique du Québec et du Labrador</source>. <publisher-name>Presses de l’Université Laval</publisher-name>, <publisher-loc>Québec</publisher-loc>, <fpage>381</fpage>–<lpage>421</lpage>.</mixed-citation></ref></ref-list></tp:taxon-treatment>
