# Supplementary material for: New vascular plant records for the Canadian Arctic Archipelago
Source: PhytoKeys. 2015 Jun 25;(52):23–79. doi: 10.3897/phytokeys.52.8721 (PMC4549883; doi:10.3897/phytokeys.52.8721)
Supplement: XML Treatment for Triglochin palustris [file phytokeys.52.8721-treatment6.xml]

<!DOCTYPE tp:taxon-treatment
  PUBLIC "-//TaxonX//DTD Taxonomic Treatment Publishing DTD v0 20100105//EN" "tax-treatment-NSO.dtd">
<tp:taxon-treatment xmlns:tp="http://www.plazi.org/taxpub"><tp:treatment-meta><kwd-group><label>Taxon classification</label><kwd><named-content content-type="kingdom">Plantae</named-content></kwd><kwd><named-content content-type="order">Alismatales</named-content></kwd><kwd><named-content content-type="family">Juncaginaceae</named-content></kwd></kwd-group><mixed-citation publication-type="journal"><person-group><name><surname>Gillespie</surname><given-names>Lynn J.</given-names></name><name><surname>Saarela</surname><given-names>Jeffery M.</given-names></name><name><surname>Sokoloff</surname><given-names>Paul C.</given-names></name><name><surname>Bull</surname><given-names>Roger D.</given-names></name></person-group><article-title>New vascular plant records for the Canadian Arctic Archipelago</article-title><source>PhytoKeys</source><day>25</day><month>6</month><year>2015</year><volume>2015</volume><issue>52</issue><fpage>23</fpage><lpage>79</lpage><pub-id pub-id-type="doi">10.3897/phytokeys.52.8721</pub-id></mixed-citation></tp:treatment-meta><tp:nomenclature><tp:taxon-name>
                                <tp:taxon-name-part taxon-name-part-type="genus">Triglochin</tp:taxon-name-part>
                                <tp:taxon-name-part taxon-name-part-type="species">palustris</tp:taxon-name-part>
                            </tp:taxon-name><tp:taxon-authority>L.</tp:taxon-authority><xref ref-type="fig" rid="F4">Fig. 4</xref></tp:nomenclature><tp:treatment-sec sec-type="Common name"><title>Common name.</title><p>Marsh arrowgrass</p></tp:treatment-sec><tp:treatment-sec sec-type="Distribution"><title>Distribution.</title><p>Circumboreal-polar</p></tp:treatment-sec><tp:treatment-sec sec-type="Comments"><title>Comments.</title><p>Discovery of this widely-distributed temperate and facultatively halophytic species growing in wet, brackish habitats at two sites on southern Baffin Island adds a new monocot family, <tp:taxon-name><tp:taxon-name-part taxon-name-part-type="family">Juncaginaceae</tp:taxon-name-part></tp:taxon-name>, to the flora of the CAA. This taxon is diminutive on Baffin Island, ranging from 6–12 cm tall (larger elsewhere in its range, up to 42.5 cm tall; <xref ref-type="bibr" rid="B50">Haynes and Hellquist 2000a</xref>) and therefore easily overlooked, particularly when in flower (fruiting plants are more noticeable). On the mainland, it is known from several Arctic coastal and near-coastal sites in adjacent northern Quebec (<xref ref-type="bibr" rid="B12">Blondeau and Cayouette 2002</xref>, <xref ref-type="bibr" rid="B49">Hay 2013</xref>) and from a few sites on mainland Nunavut and the Northwest Territories (<xref ref-type="bibr" rid="B76">Porsild and Cody 1980</xref>, <xref ref-type="bibr" rid="B12">Blondeau and Cayouette 2002</xref>, <xref ref-type="bibr" rid="B80">Saarela et al. 2013a</xref>) and southern Greenland (<xref ref-type="bibr" rid="B50">Haynes and Hellquist 2000a</xref>). The larger and more robust species <italic><tp:taxon-name><tp:taxon-name-part taxon-name-part-type="genus">Triglochin</tp:taxon-name-part> <tp:taxon-name-part taxon-name-part-type="species">maritima</tp:taxon-name-part></tp:taxon-name></italic> L., which occurs on the mainland Arctic (<xref ref-type="bibr" rid="B76">Porsild and Cody 1980</xref>, <xref ref-type="bibr" rid="B49">Hay 2013</xref>, <xref ref-type="bibr" rid="B80">Saarela et al. 2013a</xref>), is not known from the CAA.</p><p>One collection was gathered from a population in wet sandy ground in a dried up depression adjacent to meromictic Soper Lake, associated with <italic><tp:taxon-name><tp:taxon-name-part taxon-name-part-type="genus">Eriophorum</tp:taxon-name-part> <tp:taxon-name-part taxon-name-part-type="species">scheuchzeri</tp:taxon-name-part></tp:taxon-name></italic> Hoppe, <italic><tp:taxon-name><tp:taxon-name-part taxon-name-part-type="genus">Juncus</tp:taxon-name-part> <tp:taxon-name-part taxon-name-part-type="species">arcticus</tp:taxon-name-part></tp:taxon-name></italic> Willd., <italic><tp:taxon-name><tp:taxon-name-part taxon-name-part-type="genus">Carex</tp:taxon-name-part> <tp:taxon-name-part taxon-name-part-type="species">bicolor</tp:taxon-name-part></tp:taxon-name></italic>, and <italic><tp:taxon-name><tp:taxon-name-part taxon-name-part-type="genus">Dupontia</tp:taxon-name-part> <tp:taxon-name-part taxon-name-part-type="species">fisheri</tp:taxon-name-part></tp:taxon-name></italic> R. Br. The second collection was gathered from a sedge meadow at the input of Fundo Lake, associated with <italic><tp:taxon-name><tp:taxon-name-part taxon-name-part-type="genus">Carex</tp:taxon-name-part> <tp:taxon-name-part taxon-name-part-type="species">atrofusca</tp:taxon-name-part></tp:taxon-name></italic> Schkuhr, <italic><tp:taxon-name><tp:taxon-name-part taxon-name-part-type="genus">Carex</tp:taxon-name-part> <tp:taxon-name-part taxon-name-part-type="species">gynocrates</tp:taxon-name-part></tp:taxon-name></italic> Wormsk. ex Drejer, <italic><tp:taxon-name><tp:taxon-name-part taxon-name-part-type="genus">Carex</tp:taxon-name-part> <tp:taxon-name-part taxon-name-part-type="species">membranacea</tp:taxon-name-part></tp:taxon-name></italic> Hook., <italic><tp:taxon-name><tp:taxon-name-part taxon-name-part-type="genus">Carex</tp:taxon-name-part> <tp:taxon-name-part taxon-name-part-type="species">microglochin</tp:taxon-name-part></tp:taxon-name></italic>, <italic><tp:taxon-name><tp:taxon-name-part taxon-name-part-type="genus">Carex</tp:taxon-name-part> <tp:taxon-name-part taxon-name-part-type="species">rariflora</tp:taxon-name-part></tp:taxon-name></italic> (Wahlenb.) Sm., <italic><tp:taxon-name><tp:taxon-name-part taxon-name-part-type="genus">Carex</tp:taxon-name-part> <tp:taxon-name-part taxon-name-part-type="species">scirpoidea</tp:taxon-name-part></tp:taxon-name></italic>, <italic><tp:taxon-name><tp:taxon-name-part taxon-name-part-type="genus">Eriophorum</tp:taxon-name-part> <tp:taxon-name-part taxon-name-part-type="species">angustifolium</tp:taxon-name-part></tp:taxon-name></italic>, <italic><tp:taxon-name><tp:taxon-name-part taxon-name-part-type="genus">Eriophorum</tp:taxon-name-part> <tp:taxon-name-part taxon-name-part-type="species">callitrix</tp:taxon-name-part></tp:taxon-name></italic> Cham., <italic><tp:taxon-name><tp:taxon-name-part taxon-name-part-type="genus">Eriophorum</tp:taxon-name-part> <tp:taxon-name-part taxon-name-part-type="species">russeolum</tp:taxon-name-part></tp:taxon-name></italic> Fr., <italic><tp:taxon-name><tp:taxon-name-part taxon-name-part-type="genus">Eriophorum</tp:taxon-name-part> <tp:taxon-name-part taxon-name-part-type="species">scheuchzeri</tp:taxon-name-part></tp:taxon-name></italic>, <italic><tp:taxon-name><tp:taxon-name-part taxon-name-part-type="genus">Juncus</tp:taxon-name-part> <tp:taxon-name-part taxon-name-part-type="species">arcticus</tp:taxon-name-part></tp:taxon-name></italic>, <italic><tp:taxon-name><tp:taxon-name-part taxon-name-part-type="genus">Kobresia</tp:taxon-name-part> <tp:taxon-name-part taxon-name-part-type="species">simpliciuscula</tp:taxon-name-part></tp:taxon-name></italic> (Wahlenb.) Mack. and <italic><tp:taxon-name><tp:taxon-name-part taxon-name-part-type="genus">Trichophorum</tp:taxon-name-part> <tp:taxon-name-part taxon-name-part-type="species">caespitosum</tp:taxon-name-part></tp:taxon-name></italic> (L.) Hartm.</p></tp:treatment-sec><tp:treatment-sec sec-type="Specimens examined"><title>Specimens examined.</title><p><bold>Canada. Nunavut</bold>: Qikiqtaaluk Region, Baffin Island, Katannilik Territorial Park Reserve, Soper Falls, S side of Soper Lake, just SE of Soper Falls, <named-content xmlns:xlink="http://www.w3.org/1999/xlink" content-type="dwc:verbatimCoordinates" xlink:type="simple">62°54'1"N, 69°50'54"W</named-content>, 6 m, 17 July 2012, <italic>Saarela, Gillespie, Sokoloff &amp; Bull 2535</italic> (ALA, <ext-link xmlns:xlink="http://www.w3.org/1999/xlink" ext-link-type="uri" xlink:href="http://dx.doi.org/10.6084/m9.figshare.1408560" xlink:type="simple">CAN-601427</ext-link>, MT); Qikiqtaaluk Region, Baffin Island, Kimmirut, N end of Fundo Lake below Taqaiqsirvik Territorial Park, <named-content xmlns:xlink="http://www.w3.org/1999/xlink" content-type="dwc:verbatimCoordinates" xlink:type="simple">62°50'50"N, 69°53'40"W</named-content>, 35 m, 20 July 2012, <italic>Saarela, Gillespie, Sokoloff &amp; Bull 2652</italic> (<ext-link xmlns:xlink="http://www.w3.org/1999/xlink" ext-link-type="uri" xlink:href="http://dx.doi.org/10.6084/m9.figshare.1408562" xlink:type="simple">CAN-601426</ext-link>, O, WIN).</p><fig id="F4" position="float" orientation="portrait"><label>Figure 4.</label><caption><p><italic><tp:taxon-name><tp:taxon-name-part taxon-name-part-type="genus">Triglochin</tp:taxon-name-part> <tp:taxon-name-part taxon-name-part-type="species">palustris</tp:taxon-name-part></tp:taxon-name></italic>: <bold>A</bold> habit <bold>B</bold> inflorescence, <italic>Saarela et al. 2535</italic>. Photographs by R.D. Bull.</p></caption><graphic xmlns:xlink="http://www.w3.org/1999/xlink" xlink:href="phytokeys-052-023-g004.jpg" position="float" orientation="portrait" xlink:type="simple" id="oo_45894.jpg"/></fig></tp:treatment-sec><ref-list><ref id="B50"><mixed-citation xmlns:xlink="http://www.w3.org/1999/xlink" xlink:type="simple"><person-group><name name-style="western"><surname>Haynes</surname><given-names>RR</given-names></name><name name-style="western"><surname>Hellquist</surname><given-names>CB</given-names></name></person-group> (<year>2000a</year>) <article-title><tp:taxon-name><tp:taxon-name-part taxon-name-part-type="family">Juncaginaceae</tp:taxon-name-part></tp:taxon-name> Richard.</article-title> In: <institution xlink:type="simple">Flora of North America Editorial Committee</institution> (<role>Ed.</role>) <source>Flora of North America North of Mexico, Volume 22 <tp:taxon-name><tp:taxon-name-part taxon-name-part-type="phylum">Magnoliophyta</tp:taxon-name-part></tp:taxon-name>: <tp:taxon-name><tp:taxon-name-part taxon-name-part-type="subclass">Alismatidae</tp:taxon-name-part></tp:taxon-name>, <tp:taxon-name><tp:taxon-name-part taxon-name-part-type="subclass">Arecidae</tp:taxon-name-part></tp:taxon-name>, <tp:taxon-name><tp:taxon-name-part taxon-name-part-type="subclass">Commelinidae</tp:taxon-name-part></tp:taxon-name> (in part), and <tp:taxon-name><tp:taxon-name-part taxon-name-part-type="subclass">Zingiberidae</tp:taxon-name-part></tp:taxon-name></source>. <publisher-name>Oxford University Press</publisher-name>, <publisher-loc>Oxford and New York</publisher-loc>, <fpage>43</fpage>–<lpage>46</lpage>.</mixed-citation></ref><ref id="B12"><mixed-citation xmlns:xlink="http://www.w3.org/1999/xlink" xlink:type="simple"><person-group><name name-style="western"><surname>Blondeau</surname><given-names>M</given-names></name><name name-style="western"><surname>Cayouette</surname><given-names>J</given-names></name></person-group> (<year>2002</year>) <article-title>La flore vasculaire de la Baie Wakeham et du havre Douglas, détroit d’Hudson, Nunavik, Québec.</article-title> <source>Provancheria</source> <volume>28</volume>: <fpage>1</fpage>–<lpage>184</lpage>.</mixed-citation></ref><ref id="B49"><mixed-citation xmlns:xlink="http://www.w3.org/1999/xlink" xlink:type="simple"><person-group><name name-style="western"><surname>Hay</surname><given-names>SG</given-names></name></person-group> (<year>2013</year>) <article-title><tp:taxon-name><tp:taxon-name-part taxon-name-part-type="family">Juncaceae</tp:taxon-name-part></tp:taxon-name>.</article-title> In: <person-group><name name-style="western"><surname>Payette</surname><given-names>S</given-names></name></person-group> (<role>Ed.</role>) <source>Flore nordique du Québec et du Labrador</source>. <publisher-name>Presses de l’Université Laval</publisher-name>, <publisher-loc>Québec</publisher-loc>, <fpage>381</fpage>–<lpage>421</lpage>.</mixed-citation></ref><ref id="B76"><mixed-citation xmlns:xlink="http://www.w3.org/1999/xlink" xlink:type="simple"><person-group><name name-style="western"><surname>Porsild</surname><given-names>AE</given-names></name><name name-style="western"><surname>Cody</surname><given-names>WJ</given-names></name></person-group> (<year>1980</year>) <source>Vascular Plants of the Continental Northwest Territories, Canada</source>. <publisher-name>National Museum of Natural Sciences, National Museums of Canada</publisher-name>, <publisher-loc>Ottawa</publisher-loc>, <fpage>1</fpage>–<lpage>667</lpage>.</mixed-citation></ref><ref id="B80"><mixed-citation xmlns:xlink="http://www.w3.org/1999/xlink" xlink:type="simple"><person-group><name name-style="western"><surname>Saarela</surname><given-names>JM</given-names></name><name name-style="western"><surname>Gillespie</surname><given-names>LJ</given-names></name><name name-style="western"><surname>Consaul</surname><given-names>LL</given-names></name><name name-style="western"><surname>Bull</surname><given-names>RD</given-names></name></person-group> (<year>2013a</year>) <article-title>Annotated checklist to the vascular plant flora of Tuktut Nogait National Park and the Melville Hills region (Canadian Low Arctic).</article-title> <source>Phytotaxa</source> <volume>102</volume>: <fpage>1</fpage>–<lpage>177</lpage>. doi: <ext-link ext-link-type="doi" xlink:href="10.11646/phytotaxa.102.1.1" xlink:type="simple">10.11646/phytotaxa.102.1.1</ext-link></mixed-citation></ref></ref-list></tp:taxon-treatment>
