# Supplementary material for: New vascular plant records for the Canadian Arctic Archipelago
Source: PhytoKeys. 2015 Jun 25;(52):23–79. doi: 10.3897/phytokeys.52.8721 (PMC4549883; doi:10.3897/phytokeys.52.8721)
Supplement: XML Treatment for Corallorhiza trifida [file phytokeys.52.8721-treatment7.xml]

<!DOCTYPE tp:taxon-treatment
  PUBLIC "-//TaxonX//DTD Taxonomic Treatment Publishing DTD v0 20100105//EN" "tax-treatment-NSO.dtd">
<tp:taxon-treatment xmlns:tp="http://www.plazi.org/taxpub"><tp:treatment-meta><kwd-group><label>Taxon classification</label><kwd><named-content content-type="kingdom">Plantae</named-content></kwd><kwd><named-content content-type="order">Asparagales</named-content></kwd><kwd><named-content content-type="family">Orchidaceae</named-content></kwd></kwd-group><mixed-citation publication-type="journal"><person-group><name><surname>Gillespie</surname><given-names>Lynn J.</given-names></name><name><surname>Saarela</surname><given-names>Jeffery M.</given-names></name><name><surname>Sokoloff</surname><given-names>Paul C.</given-names></name><name><surname>Bull</surname><given-names>Roger D.</given-names></name></person-group><article-title>New vascular plant records for the Canadian Arctic Archipelago</article-title><source>PhytoKeys</source><day>25</day><month>6</month><year>2015</year><volume>2015</volume><issue>52</issue><fpage>23</fpage><lpage>79</lpage><pub-id pub-id-type="doi">10.3897/phytokeys.52.8721</pub-id></mixed-citation></tp:treatment-meta><tp:nomenclature><tp:taxon-name>
                                <tp:taxon-name-part taxon-name-part-type="genus">Corallorhiza</tp:taxon-name-part>
                                <tp:taxon-name-part taxon-name-part-type="species">trifida</tp:taxon-name-part>
                            </tp:taxon-name><tp:taxon-authority>Chatelain</tp:taxon-authority><xref ref-type="fig" rid="F5">Fig. 5</xref><!--PageBreak--><!--PageBreak--></tp:nomenclature><tp:treatment-sec sec-type="Common names"><title>Common names.</title><p>Northern coralroot, early coralroot</p></tp:treatment-sec><tp:treatment-sec sec-type="Distribution"><title>Distribution.</title><p>Circumboreal-polar</p></tp:treatment-sec><tp:treatment-sec sec-type="Comments"><title>Comments.</title><p>Our collections represent the first record of the species in the western CAA, and the second for the eastern CAA and Baffin Island. Thought to be the only orchid in the CAA (<xref ref-type="bibr" rid="B1">Aiken et al. 2007</xref>, but see <italic><tp:taxon-name><tp:taxon-name-part taxon-name-part-type="genus">Platanthera</tp:taxon-name-part> <tp:taxon-name-part taxon-name-part-type="species">obtusata</tp:taxon-name-part></tp:taxon-name></italic>), it was previously known from only one collection and two sites in Auyuittuq National Park, Baffin Island (<xref ref-type="bibr" rid="B44">Gould 1997</xref>). Common throughout boreal Canada, its range is scattered and sparse north of the tree-line to the mainland Arctic coast from the Yukon to Bathurst Inlet, Nunavut, and along the Hudson Bay coast (<xref ref-type="bibr" rid="B76">Porsild and Cody 1980</xref>). In their treatment of <italic><tp:taxon-name><tp:taxon-name-part taxon-name-part-type="genus">Corallorhiza</tp:taxon-name-part> <tp:taxon-name-part taxon-name-part-type="species">trifida</tp:taxon-name-part></tp:taxon-name></italic> for the Flora of North America, <xref ref-type="bibr" rid="B65">Magrath and Freudenstein (2002)</xref> reported the species from the western CAA. They mapped two dots on Victoria Island: one centered on the Cambridge Bay area, the other on south-central Victoria Island; and they shaded the southern half of Prince of Wales Island. We are not aware of specimens or other literature reports for these records; they do not appear in <xref ref-type="bibr" rid="B43">Freudenstein’s (1997)</xref> revision of <italic><tp:taxon-name><tp:taxon-name-part taxon-name-part-type="genus">Corallorhiza</tp:taxon-name-part></tp:taxon-name></italic> in North America, nor does J. Freudenstein (pers. comm. 2014) know the source of these records (L. Magrath, first author of the FNA treatment, is deceased). Our collection from south-central Victoria Island (incidentally, this is one of the same areas mapped in <xref ref-type="bibr" rid="B65">Magrath and Freudenstein 2002</xref>) is the only confirmed record for the western CAA. It was recorded as uncommon on the low, densely vegetated, south-facing bank of a creek near its mouth, on a mostly sandy substrate, with <italic><tp:taxon-name><tp:taxon-name-part taxon-name-part-type="genus">Dryas</tp:taxon-name-part> <tp:taxon-name-part taxon-name-part-type="species">integrifolia</tp:taxon-name-part></tp:taxon-name></italic>, <italic><tp:taxon-name><tp:taxon-name-part taxon-name-part-type="genus">Bistorta</tp:taxon-name-part> <tp:taxon-name-part taxon-name-part-type="species">vivipara</tp:taxon-name-part></tp:taxon-name></italic> (L.) Gray, and <tp:taxon-name><tp:taxon-name-part taxon-name-part-type="genus">Hedysarum</tp:taxon-name-part> <tp:taxon-name-part taxon-name-part-type="species">boreale</tp:taxon-name-part> <tp:taxon-name-part taxon-name-part-type="infraspecific-rank">subsp.</tp:taxon-name-part> <tp:taxon-name-part taxon-name-part-type="subspecies">mackenziei</tp:taxon-name-part></tp:taxon-name> (Richardson) S.L. Welsh (<italic><tp:taxon-name><tp:taxon-name-part taxon-name-part-type="genus">Salix</tp:taxon-name-part></tp:taxon-name></italic> and <italic><tp:taxon-name><tp:taxon-name-part taxon-name-part-type="genus">Arctous</tp:taxon-name-part> <tp:taxon-name-part taxon-name-part-type="species">rubra</tp:taxon-name-part></tp:taxon-name></italic> (Rehder &amp; E.H. Wilson) Nakai nearby).</p><p>In the Soper River valley on southern Baffin Island we found the species to be scattered, but never common, on densely vegetated river flats, riverbanks, and peaty wet meadows at several localities. Our three collections increase the number of records for Baffin Island to four. In adjacent northern Quebec, the species occurs along the coast and in the interior, known from only three Arctic localities (<xref ref-type="bibr" rid="B54">Houle 2013</xref>).</p><p>The species is a near-complete mycoheterotroph (<xref ref-type="bibr" rid="B101">Zimmer et al. 2008</xref>, <xref ref-type="bibr" rid="B18">Cameron et al. 2009</xref>), and in most of its range plants are green to yellow-green in colour (e.g., see <!--PageBreak-->photo in <xref ref-type="bibr" rid="B54">Houle 2013</xref>: 322). <xref ref-type="bibr" rid="B43">Freudenstein (1997)</xref> noted that lighter-coloured individuals tend to occur in more southern, forested areas, whereas darker-coloured forms occur in exposed northern sites, such as tundra. Earlier observations of the species at its northern <!--PageBreak-->limits in Canada are consistent with this (<xref ref-type="bibr" rid="B44">Gould 1997</xref>, <xref ref-type="bibr" rid="B80">Saarela et al. 2013a</xref>: Fig. 19). Our collection from Victoria Island was prominently reddish-brown throughout (anthocyanic) (Fig. <xref ref-type="fig" rid="F5">5A–C</xref>); those from the Soper River valley less so (Fig. <xref ref-type="fig" rid="F5">5D</xref>). None of the populations we observed was as large as a population of 56 individuals found in Auyuittuq National Park of Canada, Baffin Island (<xref ref-type="bibr" rid="B44">Gould 1997</xref>). One population collected and surveyed in the Soper River valley had 19 stems in a 5 × 3 m area (<italic>Saarela et al. 1970</italic>); the population collected on Victoria Island had 14 stems in two clumps (<italic>Gillespie et al. 8093</italic>). A fourth occurrence was observed but not collected in the Soper River valley (near confluence of Willow River, ca. 14 km S of Mount Joy, <named-content xmlns:xlink="http://www.w3.org/1999/xlink" content-type="dwc:verbatimCoordinates" xlink:type="simple">63°9'24"N, 69°41'35"W</named-content>).</p></tp:treatment-sec><tp:treatment-sec sec-type="Specimens examined"><title>Specimens examined.</title><p><bold>Canada. Nunavut</bold>: Kitikmeot Region, Victoria Island, W end of Johansen Bay at mouth of Mackenzie Creek, <named-content xmlns:xlink="http://www.w3.org/1999/xlink" content-type="dwc:verbatimCoordinates" xlink:type="simple">68°36'4"N, 111°21'7"W</named-content>, 0–20 m, 20 July 2008, <italic>Gillespie, Saarela, Consaul &amp; Bull 8093</italic> (<ext-link xmlns:xlink="http://www.w3.org/1999/xlink" ext-link-type="uri" xlink:href="http://dx.doi.org/10.6084/m9.figshare.1408563" xlink:type="simple">CAN-592381</ext-link>; Qikiqtaaluk Region, Baffin Island, Katannilik Territorial Park Reserve, densely vegetated river flat near Mount Joy, ca. 5 m wide band between river and dry stony floodplain, <named-content xmlns:xlink="http://www.w3.org/1999/xlink" content-type="dwc:verbatimCoordinates" xlink:type="simple">63°14'52.7"N, 69°36'45.7"W</named-content>, 75 m, 1 July 2012, <italic>Saarela, Gillespie, Sokoloff &amp; Bull 1970</italic> (<ext-link xmlns:xlink="http://www.w3.org/1999/xlink" ext-link-type="uri" xlink:href="http://dx.doi.org/10.6084/m9.figshare.1408564" xlink:type="simple">CAN-601648</ext-link>); Qikiqtaaluk Region, Baffin Island, Katannilik Territorial Park Reserve, peaty wet meadow along Soper River, ca. 0.5 km N of Mount Joy, <named-content xmlns:xlink="http://www.w3.org/1999/xlink" content-type="dwc:verbatimCoordinates" xlink:type="simple">63°15'3"N, 69°36'6"W</named-content>, 86 m, 2 July 2012, <italic>Saarela, Gillespie, Sokoloff &amp; Bull 2036</italic> (<ext-link xmlns:xlink="http://www.w3.org/1999/xlink" ext-link-type="uri" xlink:href="http://dx.doi.org/10.6084/m9.figshare.1408565" xlink:type="simple">CAN-601649</ext-link>); Qikiqtaaluk Region, Baffin Island, Katannilik Territorial Park Reserve, Soper River, high water mark along riverbank, ca. 13 km downstream (S) of its confluence with the Livingstone River, <named-content xmlns:xlink="http://www.w3.org/1999/xlink" content-type="dwc:verbatimCoordinates" xlink:type="simple">62°59'40"N, 69°42'46"W</named-content>, 35 m, 13 July 2012, <italic>Saarela, Gillespie, Sokoloff &amp; Bull 2415</italic> (<ext-link xmlns:xlink="http://www.w3.org/1999/xlink" ext-link-type="uri" xlink:href="http://dx.doi.org/10.6084/m9.figshare.1408567" xlink:type="simple">CAN-601650</ext-link>).</p><fig id="F5" position="float" orientation="portrait"><label>Figure 5.</label><caption><p><italic><tp:taxon-name><tp:taxon-name-part taxon-name-part-type="genus">Corallorhiza</tp:taxon-name-part> <tp:taxon-name-part taxon-name-part-type="species">trifida</tp:taxon-name-part></tp:taxon-name></italic>: <bold>A</bold> habitat <bold>B</bold> inflorescence <bold>C</bold> habit, <italic>Gillespie et al. 8093</italic> <bold>D</bold> habit, <italic>Saarela et al. 1970</italic>. Photographs by R.D. Bull.</p></caption><graphic xmlns:xlink="http://www.w3.org/1999/xlink" xlink:href="phytokeys-052-023-g005.jpg" position="float" orientation="portrait" xlink:type="simple" id="oo_45895.jpg"/></fig></tp:treatment-sec><ref-list><ref id="B1"><mixed-citation xmlns:xlink="http://www.w3.org/1999/xlink" xlink:type="simple"><person-group><name name-style="western"><surname>Aiken</surname><given-names>SG</given-names></name><name name-style="western"><surname>Dallwitz</surname><given-names>MJ</given-names></name><name name-style="western"><surname>Consaul</surname><given-names>LL</given-names></name><name name-style="western"><surname>McJannet</surname><given-names>CL</given-names></name><name name-style="western"><surname>Boles</surname><given-names>RL</given-names></name><name name-style="western"><surname>Argus</surname><given-names>GW</given-names></name><name name-style="western"><surname>Gillett</surname><given-names>JM</given-names></name><name name-style="western"><surname>Scott</surname><given-names>PJ</given-names></name><name name-style="western"><surname>Elven</surname><given-names>R</given-names></name><name name-style="western"><surname>LeBlanc</surname><given-names>MC</given-names></name><name name-style="western"><surname>Gillespie</surname><given-names>LJ</given-names></name><name name-style="western"><surname>Brysting</surname><given-names>AK</given-names></name><name name-style="western"><surname>Solstad</surname><given-names>H</given-names></name><name name-style="western"><surname>Harris</surname><given-names>JG</given-names></name></person-group> (<year>2007</year>) <source>Flora of the Canadian Arctic Archipelago: Descriptions, Illustrations, Identification, and Information Retrieval [CD-ROM]</source>. <publisher-name>NRC Research Press, National Research Council of Canada</publisher-name>, <publisher-loc>Ottawa</publisher-loc>. <ext-link ext-link-type="uri" xlink:href="http://nature.ca/en/research-collections/research-projects/flora-canadian-arctic-archipelago/" xlink:type="simple">http://nature.ca/en/research-collections/research-projects/flora-canadian-arctic-archipelago/</ext-link></mixed-citation></ref><ref id="B44"><mixed-citation xmlns:xlink="http://www.w3.org/1999/xlink" xlink:type="simple"><person-group><name name-style="western"><surname>Gould</surname><given-names>J</given-names></name></person-group> (<year>1997</year>) <article-title>Early Coral-root, <italic><tp:taxon-name><tp:taxon-name-part taxon-name-part-type="genus">Corallorhiza</tp:taxon-name-part> <tp:taxon-name-part taxon-name-part-type="species">trifida</tp:taxon-name-part></tp:taxon-name></italic> Chatelain: A new addition to the vascular flora of the Canadian Arctic Archipelago.</article-title> <source>Canadian Field-Naturalist</source> <volume>111</volume>: <fpage>471</fpage>–<lpage>472</lpage>.</mixed-citation></ref><ref id="B76"><mixed-citation xmlns:xlink="http://www.w3.org/1999/xlink" xlink:type="simple"><person-group><name name-style="western"><surname>Porsild</surname><given-names>AE</given-names></name><name name-style="western"><surname>Cody</surname><given-names>WJ</given-names></name></person-group> (<year>1980</year>) <source>Vascular Plants of the Continental Northwest Territories, Canada</source>. <publisher-name>National Museum of Natural Sciences, National Museums of Canada</publisher-name>, <publisher-loc>Ottawa</publisher-loc>, <fpage>1</fpage>–<lpage>667</lpage>.</mixed-citation></ref><ref id="B65"><mixed-citation xmlns:xlink="http://www.w3.org/1999/xlink" xlink:type="simple"><person-group><name name-style="western"><surname>Magrath</surname><given-names>LK</given-names></name><name name-style="western"><surname>Freudenstein</surname><given-names>JV</given-names></name></person-group> (<year>2002</year>) <article-title><italic><tp:taxon-name><tp:taxon-name-part taxon-name-part-type="genus">Corallorhiza</tp:taxon-name-part></tp:taxon-name></italic> Gagnebin.</article-title> In: <institution xlink:type="simple">Flora of North America Editorial Committee</institution> (<role>Ed.</role>) <source>Flora of North America North of Mexico, Volume 26 <tp:taxon-name><tp:taxon-name-part taxon-name-part-type="phylum">Magnoliophyta</tp:taxon-name-part></tp:taxon-name>: <tp:taxon-name><tp:taxon-name-part taxon-name-part-type="subclass">Liliidae</tp:taxon-name-part></tp:taxon-name>: <tp:taxon-name><tp:taxon-name-part taxon-name-part-type="order">Liliales</tp:taxon-name-part></tp:taxon-name> and <tp:taxon-name><tp:taxon-name-part taxon-name-part-type="order">Orchidales</tp:taxon-name-part></tp:taxon-name></source>. <publisher-name>Oxford University Press</publisher-name>, <publisher-loc>Oxford and New York</publisher-loc>, <fpage>633</fpage>–<lpage>638</lpage>.</mixed-citation></ref><ref id="B43"><mixed-citation xmlns:xlink="http://www.w3.org/1999/xlink" xlink:type="simple"><person-group><name name-style="western"><surname>Freudenstein</surname><given-names>JV</given-names></name></person-group> (<year>1997</year>) <article-title>A monograph of <italic><tp:taxon-name><tp:taxon-name-part taxon-name-part-type="genus">Corallorhiza</tp:taxon-name-part></tp:taxon-name></italic> (<tp:taxon-name><tp:taxon-name-part taxon-name-part-type="family">Orchidaceae</tp:taxon-name-part></tp:taxon-name>).</article-title> <source>Harvard Papers in Botany</source> <volume>10</volume>: <fpage>5</fpage>–<lpage>51</lpage>.</mixed-citation></ref><ref id="B54"><mixed-citation xmlns:xlink="http://www.w3.org/1999/xlink" xlink:type="simple"><person-group><name name-style="western"><surname>Houle</surname><given-names>G</given-names></name></person-group> (<year>2013</year>) <article-title><tp:taxon-name><tp:taxon-name-part taxon-name-part-type="family">Orchidaceae</tp:taxon-name-part></tp:taxon-name>.</article-title> In: <person-group><name name-style="western"><surname>Payette</surname><given-names>S</given-names></name></person-group> (<role>Ed.</role>) <source>Flore Nordique du Québec et du Labrador</source>. <publisher-name>Presses de l’Université Laval</publisher-name>, <publisher-loc>Québec</publisher-loc>, <fpage>321</fpage>–<lpage>343</lpage>.</mixed-citation></ref><ref id="B101"><mixed-citation xmlns:xlink="http://www.w3.org/1999/xlink" xlink:type="simple"><person-group><name name-style="western"><surname>Zimmer</surname><given-names>K</given-names></name><name name-style="western"><surname>Meyer</surname><given-names>C</given-names></name><name name-style="western"><surname>Gebauer</surname><given-names>G</given-names></name></person-group> (<year>2008</year>) <article-title>The ectomycorrhizal specialist orchid <italic><tp:taxon-name><tp:taxon-name-part taxon-name-part-type="genus">Corallorhiza</tp:taxon-name-part> <tp:taxon-name-part taxon-name-part-type="species">trifida</tp:taxon-name-part></tp:taxon-name></italic> is a partial myco‐heterotroph.</article-title> <source>New Phytologist</source> <volume>178</volume>: <fpage>395</fpage>–<lpage>400</lpage>. doi: <ext-link ext-link-type="doi" xlink:href="10.1111/j.1469-8137.2007.02362.x" xlink:type="simple">10.1111/j.1469-8137.2007.02362.x</ext-link></mixed-citation></ref><ref id="B18"><mixed-citation xmlns:xlink="http://www.w3.org/1999/xlink" xlink:type="simple"><person-group><name name-style="western"><surname>Cameron</surname><given-names>DD</given-names></name><name name-style="western"><surname>Preiss</surname><given-names>K</given-names></name><name name-style="western"><surname>Gebauer</surname><given-names>G</given-names></name><name name-style="western"><surname>Read</surname><given-names>DJ</given-names></name></person-group> (<year>2009</year>) <article-title>The chlorophyll-containing orchid <italic><tp:taxon-name><tp:taxon-name-part taxon-name-part-type="genus">Corallorhiza</tp:taxon-name-part> <tp:taxon-name-part taxon-name-part-type="species">trifida</tp:taxon-name-part></tp:taxon-name></italic> derives little carbon through photosynthesis.</article-title> <source>New Phytologist</source> <volume>183</volume>: <fpage>358</fpage>–<lpage>364</lpage>. doi: <ext-link ext-link-type="doi" xlink:href="10.1111/j.1469-8137.2009.02853.x" xlink:type="simple">10.1111/j.1469-8137.2009.02853.x</ext-link></mixed-citation></ref><ref id="B80"><mixed-citation xmlns:xlink="http://www.w3.org/1999/xlink" xlink:type="simple"><person-group><name name-style="western"><surname>Saarela</surname><given-names>JM</given-names></name><name name-style="western"><surname>Gillespie</surname><given-names>LJ</given-names></name><name name-style="western"><surname>Consaul</surname><given-names>LL</given-names></name><name name-style="western"><surname>Bull</surname><given-names>RD</given-names></name></person-group> (<year>2013a</year>) <article-title>Annotated checklist to the vascular plant flora of Tuktut Nogait National Park and the Melville Hills region (Canadian Low Arctic).</article-title> <source>Phytotaxa</source> <volume>102</volume>: <fpage>1</fpage>–<lpage>177</lpage>. doi: <ext-link ext-link-type="doi" xlink:href="10.11646/phytotaxa.102.1.1" xlink:type="simple">10.11646/phytotaxa.102.1.1</ext-link></mixed-citation></ref></ref-list></tp:taxon-treatment>
