# Supplementary material for: New vascular plant records for the Canadian Arctic Archipelago
Source: PhytoKeys. 2015 Jun 25;(52):23–79. doi: 10.3897/phytokeys.52.8721 (PMC4549883; doi:10.3897/phytokeys.52.8721)
Supplement: XML Treatment for Platanthera obtusata (Banks ex Pursh) Lindl. subsp. obtusata [file phytokeys.52.8721-treatment8.xml]

<!DOCTYPE tp:taxon-treatment
  PUBLIC "-//TaxonX//DTD Taxonomic Treatment Publishing DTD v0 20100105//EN" "tax-treatment-NSO.dtd">
<tp:taxon-treatment xmlns:tp="http://www.plazi.org/taxpub"><tp:treatment-meta><kwd-group><label>Taxon classification</label><kwd><named-content content-type="kingdom">Plantae</named-content></kwd><kwd><named-content content-type="order">Asparagales</named-content></kwd><kwd><named-content content-type="family">Orchidaceae</named-content></kwd></kwd-group><mixed-citation publication-type="journal"><person-group><name><surname>Gillespie</surname><given-names>Lynn J.</given-names></name><name><surname>Saarela</surname><given-names>Jeffery M.</given-names></name><name><surname>Sokoloff</surname><given-names>Paul C.</given-names></name><name><surname>Bull</surname><given-names>Roger D.</given-names></name></person-group><article-title>New vascular plant records for the Canadian Arctic Archipelago</article-title><source>PhytoKeys</source><day>25</day><month>6</month><year>2015</year><volume>2015</volume><issue>52</issue><fpage>23</fpage><lpage>79</lpage><pub-id pub-id-type="doi">10.3897/phytokeys.52.8721</pub-id></mixed-citation></tp:treatment-meta><tp:nomenclature><tp:taxon-name>
                                <tp:taxon-name-part taxon-name-part-type="genus">Platanthera</tp:taxon-name-part>
                                <tp:taxon-name-part taxon-name-part-type="species">obtusata</tp:taxon-name-part>
                                <tp:taxon-name-part taxon-name-part-type="basionym-authority">(Banks ex Pursh)</tp:taxon-name-part>
                                <tp:taxon-name-part taxon-name-part-type="authority">Lindl.</tp:taxon-name-part>
                                <tp:taxon-name-part taxon-name-part-type="infraspecific-rank">subsp.</tp:taxon-name-part>
                                <tp:taxon-name-part taxon-name-part-type="subspecies">obtusata</tp:taxon-name-part>
                            </tp:taxon-name><xref ref-type="fig" rid="F6">Fig. 6</xref><tp:nomenclature-citation-list><tp:nomenclature-citation><tp:taxon-name><tp:taxon-name-part taxon-name-part-type="genus">Habenaria</tp:taxon-name-part> <tp:taxon-name-part taxon-name-part-type="species">obtusata</tp:taxon-name-part></tp:taxon-name><comment> (Banks ex Pursh) Richards</comment></tp:nomenclature-citation><tp:nomenclature-citation><tp:taxon-name><tp:taxon-name-part taxon-name-part-type="genus">Lysiella</tp:taxon-name-part> <tp:taxon-name-part taxon-name-part-type="species">obtusata</tp:taxon-name-part></tp:taxon-name><comment> (Banks ex Pursh) Rydb.</comment></tp:nomenclature-citation></tp:nomenclature-citation-list></tp:nomenclature><tp:treatment-sec sec-type="Common name"><title>Common name.</title><p>Northern bog orchid</p></tp:treatment-sec><tp:treatment-sec sec-type="Distribution"><title>Distribution.</title><p>Boreal North America</p></tp:treatment-sec><tp:treatment-sec sec-type="Comments"><title>Comments.</title><p>This is the first record for this genus and species, and the second species of orchid discovered (see <italic><tp:taxon-name><tp:taxon-name-part taxon-name-part-type="genus">Corallorhiza</tp:taxon-name-part> <tp:taxon-name-part taxon-name-part-type="species">trifida</tp:taxon-name-part></tp:taxon-name></italic>), in the CAA (<xref ref-type="bibr" rid="B1">Aiken et al. 2007</xref>). The species is currently considered to include two subspecies; all North American plants belong to <tp:taxon-name><tp:taxon-name-part taxon-name-part-type="infraspecific-rank">subsp.</tp:taxon-name-part> <tp:taxon-name-part taxon-name-part-type="subspecies">obtusata</tp:taxon-name-part></tp:taxon-name>, while Eurasian plants are treated as <tp:taxon-name><tp:taxon-name-part taxon-name-part-type="infraspecific-rank">subsp.</tp:taxon-name-part> <tp:taxon-name-part taxon-name-part-type="subspecies">oligantha</tp:taxon-name-part></tp:taxon-name> (Turcz.) Hultén (<xref ref-type="bibr" rid="B84">Sheviak 2003</xref>, <xref ref-type="bibr" rid="B37">Elven et al. 2011</xref>). This wide-ranging boreal species of damp or wet, turfy places (<xref ref-type="bibr" rid="B29">Correll 1978</xref>) is also found beyond the treeline in Canada from northern Yukon to northern Quebec (<xref ref-type="bibr" rid="B76">Porsild and Cody 1980</xref>, <xref ref-type="bibr" rid="B22">Cody 2000</xref>, <xref ref-type="bibr" rid="B25">Cody et al. 2003</xref>, <xref ref-type="bibr" rid="B84">Sheviak 2003</xref>, <xref ref-type="bibr" rid="B80">Saarela et al. 2013a</xref>). <xref ref-type="bibr" rid="B73">Porsild (1955)</xref> suggested that the species is likely to be found in southern areas of the western Arctic Islands, but it has not yet been found there. In Arctic Quebec, the species has been reported as occurring along the east coast of Hudson Bay (<xref ref-type="bibr" rid="B72">Polunin 1940</xref>, <xref ref-type="bibr" rid="B76">Porsild and Cody 1980</xref>, <xref ref-type="bibr" rid="B84">Sheviak 2003</xref>, <xref ref-type="bibr" rid="B54">Houle 2013</xref>) and at five sites on the north-central Ungava Peninsula (<xref ref-type="bibr" rid="B67">Maycock and Matthews 1966</xref>, <xref ref-type="bibr" rid="B12">Blondeau and Cayouette 2002</xref>, <xref ref-type="bibr" rid="B54">Houle 2013</xref>). <xref ref-type="bibr" rid="B12">Blondeau and Cayouette (2002)</xref> reported the species from two sites near Douglas Harbour along the northern coast, just south of Kimmirut, Baffin Island (mapped in <xref ref-type="bibr" rid="B54">Houle 2013</xref>). At one site the species was uncommon at the base of a scree slope along a stream margin, and at the second only a few individuals were found growing among rocks.</p><p>Along the Soper River on southern Baffin Island we collected three populations. The first (<italic>Saarela et al. 2197</italic>) had two subpopulations with a total of 80 plants, the second (<italic>Saarela et al. 2209</italic>) came from a population of over 100 plants in a 10 m<sup>2</sup> area, and the third (<italic>Saarela et al. 2488</italic>) was from a population of over 250 plants in a 80 m<sup>2</sup> area. Near the third population was an even larger population estimated at over 1000 plants that was not collected. These populations were found in moist sedge-willow hummocks set on small hills and valleys on the lower slopes of the Soper Valley away from the banks of the Soper River, growing in association with <italic><tp:taxon-name><tp:taxon-name-part taxon-name-part-type="genus">Betula</tp:taxon-name-part> <tp:taxon-name-part taxon-name-part-type="species">glandulosa</tp:taxon-name-part></tp:taxon-name></italic>, <italic><tp:taxon-name><tp:taxon-name-part taxon-name-part-type="genus">Salix</tp:taxon-name-part> <tp:taxon-name-part taxon-name-part-type="species">arctophila</tp:taxon-name-part></tp:taxon-name></italic> Cockerell ex A. Heller, <italic><tp:taxon-name><tp:taxon-name-part taxon-name-part-type="genus">Salix</tp:taxon-name-part> <tp:taxon-name-part taxon-name-part-type="species">calcicola</tp:taxon-name-part></tp:taxon-name></italic> Fernald &amp; Wiegand, <italic><tp:taxon-name><tp:taxon-name-part taxon-name-part-type="genus">Salix</tp:taxon-name-part> <tp:taxon-name-part taxon-name-part-type="species">reticulata</tp:taxon-name-part></tp:taxon-name></italic>, <italic><tp:taxon-name><tp:taxon-name-part taxon-name-part-type="genus">Empetrum</tp:taxon-name-part> <tp:taxon-name-part taxon-name-part-type="species">nigrum</tp:taxon-name-part></tp:taxon-name></italic> L., <italic><tp:taxon-name><tp:taxon-name-part taxon-name-part-type="genus">Rhododendron</tp:taxon-name-part> <tp:taxon-name-part taxon-name-part-type="species">lapponicum</tp:taxon-name-part></tp:taxon-name></italic> (L.) Wahlenb., <italic><tp:taxon-name><tp:taxon-name-part taxon-name-part-type="genus">Equisetum</tp:taxon-name-part> <tp:taxon-name-part taxon-name-part-type="species">arvense</tp:taxon-name-part></tp:taxon-name></italic> L., <italic><tp:taxon-name><tp:taxon-name-part taxon-name-part-type="genus">Cassiope</tp:taxon-name-part> <tp:taxon-name-part taxon-name-part-type="species">tetragona</tp:taxon-name-part></tp:taxon-name></italic> (L.) D. Don, <italic><tp:taxon-name><tp:taxon-name-part taxon-name-part-type="genus">Vaccinium</tp:taxon-name-part> <tp:taxon-name-part taxon-name-part-type="species">uliginosum</tp:taxon-name-part></tp:taxon-name></italic> L., and <italic><tp:taxon-name><tp:taxon-name-part taxon-name-part-type="genus">Vaccinium</tp:taxon-name-part> <tp:taxon-name-part taxon-name-part-type="species">vitis-idaea</tp:taxon-name-part></tp:taxon-name></italic> L. While the first two populations were encountered within a few kilometers of each other, we encountered the third, largest population 20 kilometers away, suggesting that other populations may occur in the area where habitat is suitable.</p></tp:treatment-sec><tp:treatment-sec sec-type="Specimens examined"><title>Specimens examined.</title><p><bold>Canada. Nunavut</bold>: Qikiqtaaluk Region, Baffin Island, Katannilik Territorial Park Reserve, Soper River valley, W bank, ca. 12 km S of Mount Joy, meadow along river opposite Group/Warden Cabin #7, <named-content xmlns:xlink="http://www.w3.org/1999/xlink" content-type="dwc:verbatimCoordinates" xlink:type="simple">63°9'50"N, 69°40'2"W</named-content>, 40 m, 8 July 2012, <italic>Saarela, Gillespie, Sokoloff &amp; Bull 2197</italic> (<ext-link xmlns:xlink="http://www.w3.org/1999/xlink" ext-link-type="uri" xlink:href="http://dx.doi.org/10.6084/m9.figshare.1408568" xlink:type="simple">CAN-601651</ext-link>); Qikiqtaaluk Region, Baffin Island, Katannilik Territorial Park Reserve, Soper River valley, W bank, ca. 1 km S of Mount Joy, moderate S-facing slope, <named-content xmlns:xlink="http://www.w3.org/1999/xlink" content-type="dwc:verbatimCoordinates" xlink:type="simple">63°9'39"N, 69°40'29"W</named-content>, 55 m, 8 July 2012, <italic>Saarela, Gillespie, Sokoloff &amp; Bull 2209</italic> (<ext-link xmlns:xlink="http://www.w3.org/1999/xlink" ext-link-type="uri" xlink:href="http://dx.doi.org/10.6084/m9.figshare.1408566" xlink:type="simple">CAN-601276</ext-link>); Qikiqtaaluk Region, Baffin Island, Katannilik Territorial Park Reserve, Soper River, 18.5 km downstream (S) of its confluence with the Livingstone River, 2 km S of Emergency Cabin #8, W side of river, <named-content xmlns:xlink="http://www.w3.org/1999/xlink" content-type="dwc:verbatimCoordinates" xlink:type="simple">62°59'28"N, 69°43'30"W</named-content>, 67 m, 15 July 2012, <italic>Saarela, Gillespie, Sokoloff &amp; Bull 2488</italic> (ALA, <ext-link xmlns:xlink="http://www.w3.org/1999/xlink" ext-link-type="uri" xlink:href="http://dx.doi.org/10.6084/m9.figshare.1408570" xlink:type="simple">CAN-601652</ext-link>, O).</p><fig id="F6" position="float" orientation="portrait"><label>Figure 6.</label><caption><p><tp:taxon-name><tp:taxon-name-part taxon-name-part-type="genus">Platanthera</tp:taxon-name-part> <tp:taxon-name-part taxon-name-part-type="species">obtusata</tp:taxon-name-part> <tp:taxon-name-part taxon-name-part-type="infraspecific-rank">subsp.</tp:taxon-name-part> <tp:taxon-name-part taxon-name-part-type="subspecies">obtusata</tp:taxon-name-part></tp:taxon-name>: <bold>A</bold> habitat, <italic>Saarela et al. 2197</italic> <bold>B</bold> inflorescence <bold>C</bold> habit <bold>D</bold> old fruits, <italic>Saarela et al. 2209</italic>. Photographs by R.D. Bull.</p></caption><graphic xmlns:xlink="http://www.w3.org/1999/xlink" xlink:href="phytokeys-052-023-g006.jpg" position="float" orientation="portrait" xlink:type="simple" id="oo_45896.jpg"/></fig></tp:treatment-sec><ref-list><ref id="B1"><mixed-citation xmlns:xlink="http://www.w3.org/1999/xlink" xlink:type="simple"><person-group><name name-style="western"><surname>Aiken</surname><given-names>SG</given-names></name><name name-style="western"><surname>Dallwitz</surname><given-names>MJ</given-names></name><name name-style="western"><surname>Consaul</surname><given-names>LL</given-names></name><name name-style="western"><surname>McJannet</surname><given-names>CL</given-names></name><name name-style="western"><surname>Boles</surname><given-names>RL</given-names></name><name name-style="western"><surname>Argus</surname><given-names>GW</given-names></name><name name-style="western"><surname>Gillett</surname><given-names>JM</given-names></name><name name-style="western"><surname>Scott</surname><given-names>PJ</given-names></name><name name-style="western"><surname>Elven</surname><given-names>R</given-names></name><name name-style="western"><surname>LeBlanc</surname><given-names>MC</given-names></name><name name-style="western"><surname>Gillespie</surname><given-names>LJ</given-names></name><name name-style="western"><surname>Brysting</surname><given-names>AK</given-names></name><name name-style="western"><surname>Solstad</surname><given-names>H</given-names></name><name name-style="western"><surname>Harris</surname><given-names>JG</given-names></name></person-group> (<year>2007</year>) <source>Flora of the Canadian Arctic Archipelago: Descriptions, Illustrations, Identification, and Information Retrieval [CD-ROM]</source>. <publisher-name>NRC Research Press, National Research Council of Canada</publisher-name>, <publisher-loc>Ottawa</publisher-loc>. <ext-link ext-link-type="uri" xlink:href="http://nature.ca/en/research-collections/research-projects/flora-canadian-arctic-archipelago/" xlink:type="simple">http://nature.ca/en/research-collections/research-projects/flora-canadian-arctic-archipelago/</ext-link></mixed-citation></ref><ref id="B84"><mixed-citation xmlns:xlink="http://www.w3.org/1999/xlink" xlink:type="simple"><person-group><name name-style="western"><surname>Sheviak</surname><given-names>CJ</given-names></name></person-group> (<year>2003</year>) <article-title><italic><tp:taxon-name><tp:taxon-name-part taxon-name-part-type="genus">Platanthera</tp:taxon-name-part></tp:taxon-name></italic> Richard.</article-title> In: <institution xlink:type="simple">Flora of North America Editorial Committee</institution> (<role>Ed.</role>) <source>Flora of North America North of Mexico, Volume 26 <tp:taxon-name><tp:taxon-name-part taxon-name-part-type="phylum">Magnoliophyta</tp:taxon-name-part></tp:taxon-name>: <tp:taxon-name><tp:taxon-name-part taxon-name-part-type="subclass">Liliidae</tp:taxon-name-part></tp:taxon-name>: <tp:taxon-name><tp:taxon-name-part taxon-name-part-type="order">Liliales</tp:taxon-name-part></tp:taxon-name> and <tp:taxon-name><tp:taxon-name-part taxon-name-part-type="order">Orchidales</tp:taxon-name-part></tp:taxon-name></source>. <publisher-name>Oxford University Press</publisher-name>, <publisher-loc>Oxford and New York</publisher-loc>, <fpage>551</fpage>–<lpage>569</lpage>.</mixed-citation></ref><ref id="B37"><mixed-citation xmlns:xlink="http://www.w3.org/1999/xlink" xlink:type="simple"><person-group><name name-style="western"><surname>Elven</surname><given-names>R</given-names></name><name name-style="western"><surname>Murray</surname><given-names>DF</given-names></name><name name-style="western"><surname>Razzhivin</surname><given-names>VY</given-names></name><name name-style="western"><surname>Yurtsev</surname><given-names>BA</given-names></name></person-group> (<role>Eds</role>) (<year>2011</year>) <source>Annotated checklist of the Panarctic Flora (PAF): Vascular plants, version 1.0</source>. <ext-link ext-link-type="uri" xlink:href="http://nhm2.uio.no/paf" xlink:type="simple">http://nhm2.uio.no/paf</ext-link></mixed-citation></ref><ref id="B29"><mixed-citation xmlns:xlink="http://www.w3.org/1999/xlink" xlink:type="simple"><person-group><name name-style="western"><surname>Correll</surname><given-names>DS</given-names></name></person-group> (<year>1978</year>) <source>Native orchids of North America north of Mexico</source>. <publisher-name>Stanford University Press</publisher-name>, <fpage>1</fpage>–<lpage>399</lpage>.</mixed-citation></ref><ref id="B76"><mixed-citation xmlns:xlink="http://www.w3.org/1999/xlink" xlink:type="simple"><person-group><name name-style="western"><surname>Porsild</surname><given-names>AE</given-names></name><name name-style="western"><surname>Cody</surname><given-names>WJ</given-names></name></person-group> (<year>1980</year>) <source>Vascular Plants of the Continental Northwest Territories, Canada</source>. <publisher-name>National Museum of Natural Sciences, National Museums of Canada</publisher-name>, <publisher-loc>Ottawa</publisher-loc>, <fpage>1</fpage>–<lpage>667</lpage>.</mixed-citation></ref><ref id="B22"><mixed-citation xmlns:xlink="http://www.w3.org/1999/xlink" xlink:type="simple"><person-group><name name-style="western"><surname>Cody</surname><given-names>WJ</given-names></name></person-group> (<year>2000</year>) <source>Flora of the Yukon Territory</source>. <edition>2nd edition</edition>. <publisher-name>NRC Research Press</publisher-name>, <publisher-loc>Ottawa</publisher-loc>, <fpage>1</fpage>–<lpage>669</lpage>.</mixed-citation></ref><ref id="B25"><mixed-citation xmlns:xlink="http://www.w3.org/1999/xlink" xlink:type="simple"><person-group><name name-style="western"><surname>Cody</surname><given-names>WJ</given-names></name><name name-style="western"><surname>Reading</surname><given-names>KL</given-names></name><name name-style="western"><surname>Line</surname><given-names>JM</given-names></name></person-group> (<year>2003</year>) <article-title>Additions and range extensions to the vascular plant flora of the continental Northwest Territories, Canada II.</article-title> <source>Canadian Field-Naturalist</source> <volume>117</volume>: <fpage>448</fpage>–<lpage>465</lpage>.</mixed-citation></ref><ref id="B80"><mixed-citation xmlns:xlink="http://www.w3.org/1999/xlink" xlink:type="simple"><person-group><name name-style="western"><surname>Saarela</surname><given-names>JM</given-names></name><name name-style="western"><surname>Gillespie</surname><given-names>LJ</given-names></name><name name-style="western"><surname>Consaul</surname><given-names>LL</given-names></name><name name-style="western"><surname>Bull</surname><given-names>RD</given-names></name></person-group> (<year>2013a</year>) <article-title>Annotated checklist to the vascular plant flora of Tuktut Nogait National Park and the Melville Hills region (Canadian Low Arctic).</article-title> <source>Phytotaxa</source> <volume>102</volume>: <fpage>1</fpage>–<lpage>177</lpage>. doi: <ext-link ext-link-type="doi" xlink:href="10.11646/phytotaxa.102.1.1" xlink:type="simple">10.11646/phytotaxa.102.1.1</ext-link></mixed-citation></ref><ref id="B73"><mixed-citation xmlns:xlink="http://www.w3.org/1999/xlink" xlink:type="simple"><person-group><name name-style="western"><surname>Porsild</surname><given-names>AE</given-names></name></person-group> (<year>1955</year>) <article-title>The Vascular Plants of the Western Canadian Arctic Archipelago.</article-title> <source>National Museum of Canada Bulletin</source> <volume>135</volume>: <fpage>1</fpage>–<lpage>226</lpage>.</mixed-citation></ref><ref id="B72"><mixed-citation xmlns:xlink="http://www.w3.org/1999/xlink" xlink:type="simple"><person-group><name name-style="western"><surname>Polunin</surname><given-names>N</given-names></name></person-group> (<year>1940</year>) <article-title>Botany of the Canadian Eastern Arctic, Part I <tp:taxon-name><tp:taxon-name-part taxon-name-part-type="phylum">Pteridophyta</tp:taxon-name-part></tp:taxon-name> and <tp:taxon-name><tp:taxon-name-part taxon-name-part-type="phylum">Spermatophyta</tp:taxon-name-part></tp:taxon-name>.</article-title> <source>National Museum of Canada Bulletin</source> <volume>92</volume>: <fpage>1</fpage>–<lpage>408</lpage>.</mixed-citation></ref><ref id="B54"><mixed-citation xmlns:xlink="http://www.w3.org/1999/xlink" xlink:type="simple"><person-group><name name-style="western"><surname>Houle</surname><given-names>G</given-names></name></person-group> (<year>2013</year>) <article-title><tp:taxon-name><tp:taxon-name-part taxon-name-part-type="family">Orchidaceae</tp:taxon-name-part></tp:taxon-name>.</article-title> In: <person-group><name name-style="western"><surname>Payette</surname><given-names>S</given-names></name></person-group> (<role>Ed.</role>) <source>Flore Nordique du Québec et du Labrador</source>. <publisher-name>Presses de l’Université Laval</publisher-name>, <publisher-loc>Québec</publisher-loc>, <fpage>321</fpage>–<lpage>343</lpage>.</mixed-citation></ref><ref id="B67"><mixed-citation xmlns:xlink="http://www.w3.org/1999/xlink" xlink:type="simple"><person-group><name name-style="western"><surname>Maycock</surname><given-names>PF</given-names></name><name name-style="western"><surname>Matthews</surname><given-names>B</given-names></name></person-group> (<year>1966</year>) <article-title>An Arctic forest in the tundra of northern Ungava, Quebec.</article-title> <source>Arctic</source> <volume>19</volume>: <fpage>114</fpage>–<lpage>144</lpage>. doi: <ext-link ext-link-type="doi" xlink:href="10.14430/arctic3420" xlink:type="simple">10.14430/arctic3420</ext-link></mixed-citation></ref><ref id="B12"><mixed-citation xmlns:xlink="http://www.w3.org/1999/xlink" xlink:type="simple"><person-group><name name-style="western"><surname>Blondeau</surname><given-names>M</given-names></name><name name-style="western"><surname>Cayouette</surname><given-names>J</given-names></name></person-group> (<year>2002</year>) <article-title>La flore vasculaire de la Baie Wakeham et du havre Douglas, détroit d’Hudson, Nunavik, Québec.</article-title> <source>Provancheria</source> <volume>28</volume>: <fpage>1</fpage>–<lpage>184</lpage>.</mixed-citation></ref></ref-list></tp:taxon-treatment>
