# Supplementary material for: New vascular plant records for the Canadian Arctic Archipelago
Source: PhytoKeys. 2015 Jun 25;(52):23–79. doi: 10.3897/phytokeys.52.8721 (PMC4549883; doi:10.3897/phytokeys.52.8721)
Supplement: XML Treatment for Hordeum jubatum L. subsp. jubatum [file phytokeys.52.8721-treatment10.xml]

<!DOCTYPE tp:taxon-treatment
  PUBLIC "-//TaxonX//DTD Taxonomic Treatment Publishing DTD v0 20100105//EN" "tax-treatment-NSO.dtd">
<tp:taxon-treatment xmlns:tp="http://www.plazi.org/taxpub"><tp:treatment-meta><kwd-group><label>Taxon classification</label><kwd><named-content content-type="kingdom">Plantae</named-content></kwd><kwd><named-content content-type="order">Poales</named-content></kwd><kwd><named-content content-type="family">Poaceae</named-content></kwd></kwd-group><mixed-citation publication-type="journal"><person-group><name><surname>Gillespie</surname><given-names>Lynn J.</given-names></name><name><surname>Saarela</surname><given-names>Jeffery M.</given-names></name><name><surname>Sokoloff</surname><given-names>Paul C.</given-names></name><name><surname>Bull</surname><given-names>Roger D.</given-names></name></person-group><article-title>New vascular plant records for the Canadian Arctic Archipelago</article-title><source>PhytoKeys</source><day>25</day><month>6</month><year>2015</year><volume>2015</volume><issue>52</issue><fpage>23</fpage><lpage>79</lpage><pub-id pub-id-type="doi">10.3897/phytokeys.52.8721</pub-id></mixed-citation></tp:treatment-meta><tp:nomenclature><tp:taxon-name>
                                <tp:taxon-name-part taxon-name-part-type="genus">Hordeum</tp:taxon-name-part>
                                <tp:taxon-name-part taxon-name-part-type="species">jubatum</tp:taxon-name-part>
                                <tp:taxon-name-part taxon-name-part-type="authority">L.</tp:taxon-name-part>
                                <tp:taxon-name-part taxon-name-part-type="infraspecific-rank">subsp.</tp:taxon-name-part>
                                <tp:taxon-name-part taxon-name-part-type="subspecies">jubatum</tp:taxon-name-part>
                            </tp:taxon-name><xref ref-type="fig" rid="F8">Fig. 8</xref></tp:nomenclature><tp:treatment-sec sec-type="Common name"><title>Common name.</title><p>Foxtail barley</p></tp:treatment-sec><tp:treatment-sec sec-type="Distribution"><title>Distribution.</title><p>North America–NE Asia</p></tp:treatment-sec><tp:treatment-sec sec-type="Comments"><title>Comments.</title><p><italic><tp:taxon-name><tp:taxon-name-part taxon-name-part-type="genus">Hordeum</tp:taxon-name-part> <tp:taxon-name-part taxon-name-part-type="species">jubatum</tp:taxon-name-part></tp:taxon-name></italic> is a widely distributed species that grows in meadows, along rivers, around lakes, and in disturbed habitats such as roadsides (<xref ref-type="bibr" rid="B96">von Bothmer et al. 2007</xref>). Two subspecies are recognized: subspecies <italic><tp:taxon-name><tp:taxon-name-part taxon-name-part-type="subspecies">jubatum</tp:taxon-name-part></tp:taxon-name></italic> and <italic><tp:taxon-name><tp:taxon-name-part taxon-name-part-type="subspecies">intermedium</tp:taxon-name-part></tp:taxon-name></italic> Bowden, which differ in the lengths of their glumes and lemma awns of the central spikelets (<xref ref-type="bibr" rid="B15">Bowden 1962</xref>, <xref ref-type="bibr" rid="B96">von Bothmer et al. 2007</xref>); the variation in these characters is continuous and some intermediate specimens cannot be assigned to subspecies (<xref ref-type="bibr" rid="B15">Bowden 1962</xref>, <xref ref-type="bibr" rid="B7">Baden and von Bothmer 1994</xref>). <xref ref-type="bibr" rid="B15">Bowden (1962)</xref> considered <tp:taxon-name><tp:taxon-name-part taxon-name-part-type="infraspecific-rank">subsp.</tp:taxon-name-part> <tp:taxon-name-part taxon-name-part-type="subspecies">intermedium</tp:taxon-name-part></tp:taxon-name> to be a hybrid between <italic><tp:taxon-name><tp:taxon-name-part taxon-name-part-type="genus">Hordeum</tp:taxon-name-part> <tp:taxon-name-part taxon-name-part-type="species">jubatum</tp:taxon-name-part></tp:taxon-name></italic> s.s. and <italic><tp:taxon-name><tp:taxon-name-part taxon-name-part-type="genus">Hordeum</tp:taxon-name-part> <tp:taxon-name-part taxon-name-part-type="species">brachyantherum</tp:taxon-name-part></tp:taxon-name></italic> Nevski, but to our knowledge this hypothesis has not been tested with molecular data. Some authors treat <tp:taxon-name><tp:taxon-name-part taxon-name-part-type="infraspecific-rank">subsp.</tp:taxon-name-part> <tp:taxon-name-part taxon-name-part-type="subspecies">intermedium</tp:taxon-name-part></tp:taxon-name> as a separate species, <italic><tp:taxon-name><tp:taxon-name-part taxon-name-part-type="genus">Hordeum</tp:taxon-name-part> <tp:taxon-name-part taxon-name-part-type="species">caespitosum</tp:taxon-name-part></tp:taxon-name></italic> Scribn. (e.g., <xref ref-type="bibr" rid="B11">Baum and Bailey 1994</xref>). <tp:taxon-name><tp:taxon-name-part taxon-name-part-type="genus">Hordeum</tp:taxon-name-part> <tp:taxon-name-part taxon-name-part-type="species">jubatum</tp:taxon-name-part> <tp:taxon-name-part taxon-name-part-type="infraspecific-rank">subsp.</tp:taxon-name-part> <tp:taxon-name-part taxon-name-part-type="subspecies">jubatum</tp:taxon-name-part></tp:taxon-name> is a weedy species native from eastern Siberia and northeastern China through North America to Mexico, and it is introduced to South America, Europe and Central Asia (<xref ref-type="bibr" rid="B7">Baden and von Bothmer 1994</xref>, <xref ref-type="bibr" rid="B96">von Bothmer et al. 2007</xref>). It is generally considered to be native in western North America and adventive in eastern and southeastern North America (e.g., <xref ref-type="bibr" rid="B52">Hitchcock 1951</xref>, <xref ref-type="bibr" rid="B96">von Bothmer et al. 2007</xref>), but some authors consider it native across North America (<xref ref-type="bibr" rid="B7">Baden and von Bothmer 1994</xref>). <xref ref-type="bibr" rid="B15">Bowden (1962)</xref> noted the subspecies to be expanding its range in northern Canada. <tp:taxon-name><tp:taxon-name-part taxon-name-part-type="genus">Hordeum</tp:taxon-name-part> <tp:taxon-name-part taxon-name-part-type="species">jubatum</tp:taxon-name-part> <tp:taxon-name-part taxon-name-part-type="infraspecific-rank">subsp.</tp:taxon-name-part> <tp:taxon-name-part taxon-name-part-type="subspecies">intermedium</tp:taxon-name-part></tp:taxon-name> grows in central and western Canada and United States, the Magdalene Islands, Quebec, and is disjunct in southern Mexico (<xref ref-type="bibr" rid="B15">Bowden 1962</xref>, <xref ref-type="bibr" rid="B7">Baden and von Bothmer 1994</xref>, <xref ref-type="bibr" rid="B96">von Bothmer et al. 2007</xref>).</p><p>Although the species is distributed primarily in temperate and sub-Arctic regions of North America there are sporadic collections of both subspecies from Arctic regions of Alaska (<xref ref-type="bibr" rid="B62">Klein 2011</xref>, <xref ref-type="bibr" rid="B86">Skinner et al. 2012</xref>) and Canada. On Canada’s mainland Arctic, <tp:taxon-name><tp:taxon-name-part taxon-name-part-type="genus">Hordeum</tp:taxon-name-part> <tp:taxon-name-part taxon-name-part-type="species">jubatum</tp:taxon-name-part> <tp:taxon-name-part taxon-name-part-type="infraspecific-rank">subsp.</tp:taxon-name-part> <tp:taxon-name-part taxon-name-part-type="subspecies">intermedium</tp:taxon-name-part></tp:taxon-name> has been recorded from Hood River, Nunavut (<italic>Anderson 473</italic> in 1915, CAN-39857 &amp; CAN-514373; <xref ref-type="bibr" rid="B64">Macoun and Holm 1921</xref>, <xref ref-type="bibr" rid="B15">Bowden 1962</xref>) and from Tuktoyaktuk, Northwest Territories (<italic>Aiken &amp; McLachlan 87-221</italic> in 1987, CAN-530893). Two records of <italic><tp:taxon-name><tp:taxon-name-part taxon-name-part-type="genus">Hordeum</tp:taxon-name-part> <tp:taxon-name-part taxon-name-part-type="species">jubatum</tp:taxon-name-part></tp:taxon-name></italic> s.l. from Ungava Bay in northern (Arctic) Quebec and one from western Greenland are mapped in <xref ref-type="bibr" rid="B96">von Bothmer et al. (2007)</xref>.</p><p><italic><tp:taxon-name><tp:taxon-name-part taxon-name-part-type="genus">Hordeum</tp:taxon-name-part> <tp:taxon-name-part taxon-name-part-type="species">jubatum</tp:taxon-name-part></tp:taxon-name></italic> was apparently accidentally introduced as early as the 1960s to Apex (near Iqaluit, Baffin Island, CAA) with straw used as animal feed and/or packing material (<xref ref-type="bibr" rid="B1">Aiken et al. 2007</xref>). Plants were observed (and collected) in the same area (around the Hudson’s Bay Company house) in the mid- to late-1980s (<italic>Aiken, Campbell &amp; Robinson 86-445</italic> in 1986, CAN-518325; <italic>Aiken, Campbell &amp; Robinson 86-337</italic> in 1986, CAN-518217; <italic>Aiken 89-115</italic> in 1989, CAN-541784). These three specimens were not previously determined to subspecies. The two 1986 collections are intermediate between subspecies <italic><tp:taxon-name><tp:taxon-name-part taxon-name-part-type="subspecies">jubatum</tp:taxon-name-part></tp:taxon-name></italic> and <italic><tp:taxon-name><tp:taxon-name-part taxon-name-part-type="subspecies">intermedium</tp:taxon-name-part></tp:taxon-name></italic> and the 1989 collection is <tp:taxon-name><tp:taxon-name-part taxon-name-part-type="infraspecific-rank">subsp.</tp:taxon-name-part> <tp:taxon-name-part taxon-name-part-type="subspecies">jubatum</tp:taxon-name-part></tp:taxon-name>. It is unknown if these collections represent the same or separate introductions. The species was observed in the same area in 1998 and 2002 (no collections were made), but the site was overgrown by willows in 2005 and the species was absent (<xref ref-type="bibr" rid="B1">Aiken et al. 2007</xref>). We were at the site in July 2012 and did not encounter the species. There is also a 2003 collection from a separate locality in nearby Iqaluit (across from Joamie Ilinniarvik School, <italic>Mallory s. n.</italic>, CAN-585777). The label on this specimen indicates “possibly an accidental introduction as part of earlier project to hydro-seed grass around the school.” It is not known if the species persists in the Iqaluit area.</p><p>We found three robust plants of <tp:taxon-name><tp:taxon-name-part taxon-name-part-type="genus">Hordeum</tp:taxon-name-part> <tp:taxon-name-part taxon-name-part-type="species">jubatum</tp:taxon-name-part> <tp:taxon-name-part taxon-name-part-type="infraspecific-rank">subsp.</tp:taxon-name-part> <tp:taxon-name-part taxon-name-part-type="subspecies">jubatum</tp:taxon-name-part></tp:taxon-name> in the community of Kimmirut in 2012, adding a second area of occurrence for the species on Baffin Island. Two plants were growing in a lush sewage runoff area near the garbage dump on slopes well above the coastal high tide line with <italic><tp:taxon-name><tp:taxon-name-part taxon-name-part-type="genus">Chamerion</tp:taxon-name-part> <tp:taxon-name-part taxon-name-part-type="species">latifolium</tp:taxon-name-part></tp:taxon-name></italic> (L.) Holub, <italic><tp:taxon-name><tp:taxon-name-part taxon-name-part-type="genus">Poa</tp:taxon-name-part> <tp:taxon-name-part taxon-name-part-type="species">alpina</tp:taxon-name-part></tp:taxon-name></italic> L., <italic><tp:taxon-name><tp:taxon-name-part taxon-name-part-type="genus">Poa</tp:taxon-name-part> <tp:taxon-name-part taxon-name-part-type="species">glauca</tp:taxon-name-part></tp:taxon-name></italic> Vahl, <italic><tp:taxon-name><tp:taxon-name-part taxon-name-part-type="genus">Salix</tp:taxon-name-part> <tp:taxon-name-part taxon-name-part-type="species">glauca</tp:taxon-name-part></tp:taxon-name></italic> L., <italic><tp:taxon-name><tp:taxon-name-part taxon-name-part-type="genus">Stellaria</tp:taxon-name-part> <tp:taxon-name-part taxon-name-part-type="species">longipes</tp:taxon-name-part></tp:taxon-name></italic> Goldie and <italic><tp:taxon-name><tp:taxon-name-part taxon-name-part-type="genus">Taraxacum</tp:taxon-name-part> <tp:taxon-name-part taxon-name-part-type="species">lapponicum</tp:taxon-name-part></tp:taxon-name></italic> Kihlm. ex Hand.-Mazz., and one in the hamlet, growing on a rocky, sandy beach adjacent to the coast associated with <italic><tp:taxon-name><tp:taxon-name-part taxon-name-part-type="genus">Poa</tp:taxon-name-part> <tp:taxon-name-part taxon-name-part-type="species">arctica</tp:taxon-name-part></tp:taxon-name></italic> and <italic><tp:taxon-name><tp:taxon-name-part taxon-name-part-type="genus">Taraxacum</tp:taxon-name-part> <tp:taxon-name-part taxon-name-part-type="species">lapponicum</tp:taxon-name-part></tp:taxon-name></italic> (Fig. <xref ref-type="fig" rid="F8">8</xref>). Based on the few individuals found in Kimmirut, these likely represent very recent introductions, which may have arrived naturally (dispersal by birds, for example) or been introduced unintentionally by humans. The presence of this species in Kimmirut should be monitored to determine if it is increasing its presence there, particularly at the sewage runoff site where a high nutrient load supports lush plant growth (J.M. Saarela and P.C. Sokoloff, pers. obs.).</p></tp:treatment-sec><tp:treatment-sec sec-type="Specimens examined"><title>Specimens examined.</title><p><bold>Canada. Nunavut</bold>: Qikiqtaaluk Region, Baffin Island, Kimmirut, rocky sandy slope between Northern Store and coast, <named-content xmlns:xlink="http://www.w3.org/1999/xlink" content-type="dwc:verbatimCoordinates" xlink:type="simple">62°50'57"N, 69°52'12"W</named-content>, 68 m, 22 July 2012, <italic>Saarela, Gillespie, Sokoloff &amp; Bull 2737</italic> (ALA, ALTA, <ext-link xmlns:xlink="http://www.w3.org/1999/xlink" ext-link-type="uri" xlink:href="http://dx.doi.org/10.6084/m9.figshare.1408577" xlink:type="simple">CAN-601368</ext-link>); Qikiqtaaluk Region, Baffin Island, Kimmirut, S end of hamlet, below garbage dump and above high tide line at coast, <named-content xmlns:xlink="http://www.w3.org/1999/xlink" content-type="dwc:verbatimCoordinates" xlink:type="simple">62°50'26"N, 69°52'20"W</named-content>, 68 m, 22 July 2012, <italic>Saarela, Gillespie, Sokoloff &amp; Bull 2755</italic> (<ext-link xmlns:xlink="http://www.w3.org/1999/xlink" ext-link-type="uri" xlink:href="http://dx.doi.org/10.6084/m9.figshare.1408576" xlink:type="simple">CAN-601369</ext-link>, O, US).</p><fig id="F8" position="float" orientation="portrait"><label>Figure 8.</label><caption><p><tp:taxon-name><tp:taxon-name-part taxon-name-part-type="genus">Hordeum</tp:taxon-name-part> <tp:taxon-name-part taxon-name-part-type="species">jubatum</tp:taxon-name-part> <tp:taxon-name-part taxon-name-part-type="infraspecific-rank">subsp.</tp:taxon-name-part> <tp:taxon-name-part taxon-name-part-type="subspecies">jubatum</tp:taxon-name-part></tp:taxon-name>: habitat, <italic>Saarela et al. 2737</italic>. Photograph by R.D. Bull.</p></caption><graphic xmlns:xlink="http://www.w3.org/1999/xlink" xlink:href="phytokeys-052-023-g008.jpg" position="float" orientation="portrait" xlink:type="simple" id="oo_45898.jpg"/></fig></tp:treatment-sec><ref-list><ref id="B96"><mixed-citation xmlns:xlink="http://www.w3.org/1999/xlink" xlink:type="simple"><person-group><name name-style="western"><surname>von Bothmer</surname><given-names>R</given-names></name><name name-style="western"><surname>Baden</surname><given-names>C</given-names></name><name name-style="western"><surname>Jacobsen</surname><given-names>NH</given-names></name></person-group> (<year>2007</year>) <article-title><italic><tp:taxon-name><tp:taxon-name-part taxon-name-part-type="genus">Hordeum</tp:taxon-name-part></tp:taxon-name></italic> L.</article-title> In: <person-group><name name-style="western"><surname>Barkworth</surname><given-names>ME</given-names></name><name name-style="western"><surname>Capels</surname><given-names>KM</given-names></name><name name-style="western"><surname>Long</surname><given-names>S</given-names></name><name name-style="western"><surname>Anderton</surname><given-names>LK</given-names></name><name name-style="western"><surname>Piep</surname><given-names>MB</given-names></name></person-group> (<role>Eds</role>) <source>Flora of North America, Volume 24 <tp:taxon-name><tp:taxon-name-part taxon-name-part-type="phylum">Magnoliophyta</tp:taxon-name-part></tp:taxon-name>: <tp:taxon-name><tp:taxon-name-part taxon-name-part-type="subclass">Commelinidae</tp:taxon-name-part></tp:taxon-name> (in part): <tp:taxon-name><tp:taxon-name-part taxon-name-part-type="family">Poaceae</tp:taxon-name-part></tp:taxon-name>, part 1</source>. <publisher-name>Oxford University Press</publisher-name>, <publisher-loc>Oxford and New York</publisher-loc>, <fpage>241</fpage>–<lpage>252</lpage>.</mixed-citation></ref><ref id="B15"><mixed-citation xmlns:xlink="http://www.w3.org/1999/xlink" xlink:type="simple"><person-group><name name-style="western"><surname>Bowden</surname><given-names>WM</given-names></name></person-group> (<year>1962</year>) <article-title>Cytotaxonomy of the native and adventive species of <italic><tp:taxon-name><tp:taxon-name-part taxon-name-part-type="genus">Hordeum</tp:taxon-name-part></tp:taxon-name></italic>, <italic><tp:taxon-name><tp:taxon-name-part taxon-name-part-type="genus">Eremopyrum</tp:taxon-name-part></tp:taxon-name></italic>, <italic><tp:taxon-name><tp:taxon-name-part taxon-name-part-type="genus">Secale</tp:taxon-name-part></tp:taxon-name></italic>, <italic><tp:taxon-name><tp:taxon-name-part taxon-name-part-type="genus">Sitanion</tp:taxon-name-part></tp:taxon-name></italic>, and <italic><tp:taxon-name><tp:taxon-name-part taxon-name-part-type="genus">Triticum</tp:taxon-name-part></tp:taxon-name></italic> in Canada.</article-title> <source>Canadian Journal of Botany</source> <volume>40</volume>: <fpage>1675</fpage>–<lpage>1711</lpage>. doi: <ext-link ext-link-type="doi" xlink:href="10.1139/b62-160" xlink:type="simple">10.1139/b62-160</ext-link></mixed-citation></ref><ref id="B7"><mixed-citation xmlns:xlink="http://www.w3.org/1999/xlink" xlink:type="simple"><person-group><name name-style="western"><surname>Baden</surname><given-names>C</given-names></name><name name-style="western"><surname>von Bothmer</surname><given-names>R</given-names></name></person-group> (<year>1994</year>) <article-title>A taxonomic revision of <tp:taxon-name><tp:taxon-name-part taxon-name-part-type="genus">Hordeum</tp:taxon-name-part> <tp:taxon-name-part taxon-name-part-type="infraspecific-rank">sect.</tp:taxon-name-part> <tp:taxon-name-part taxon-name-part-type="section">Critesion</tp:taxon-name-part></tp:taxon-name>.</article-title> <source>Nordic Journal of Botany</source> <volume>14</volume>: <fpage>117</fpage>–<lpage>136</lpage>. doi: <ext-link ext-link-type="doi" xlink:href="10.1111/j.1756-1051.1994.tb00579.x" xlink:type="simple">10.1111/j.1756-1051.1994.tb00579.x</ext-link></mixed-citation></ref><ref id="B11"><mixed-citation xmlns:xlink="http://www.w3.org/1999/xlink" xlink:type="simple"><person-group><name name-style="western"><surname>Baum</surname><given-names>BR</given-names></name><name name-style="western"><surname>Bailey</surname><given-names>LG</given-names></name></person-group> (<year>1994</year>) <article-title>Taxonomy of <italic><tp:taxon-name><tp:taxon-name-part taxon-name-part-type="genus">Hordeum</tp:taxon-name-part> <tp:taxon-name-part taxon-name-part-type="species">caespitosum</tp:taxon-name-part></tp:taxon-name></italic>, <italic><tp:taxon-name><tp:taxon-name-part taxon-name-part-type="genus">H.</tp:taxon-name-part> <tp:taxon-name-part taxon-name-part-type="species">jubatum</tp:taxon-name-part></tp:taxon-name></italic>, and <italic><tp:taxon-name><tp:taxon-name-part taxon-name-part-type="genus">H.</tp:taxon-name-part> <tp:taxon-name-part taxon-name-part-type="species">lechleri</tp:taxon-name-part></tp:taxon-name></italic> (<tp:taxon-name><tp:taxon-name-part taxon-name-part-type="family">Poaceae</tp:taxon-name-part></tp:taxon-name>: <tp:taxon-name><tp:taxon-name-part taxon-name-part-type="tribe">Triticeae</tp:taxon-name-part></tp:taxon-name>).</article-title> <source>Plant Systematics and Evolution</source> <volume>190</volume>: <fpage>97</fpage>–<lpage>111</lpage>. doi: <ext-link ext-link-type="doi" xlink:href="10.1007/BF00937861" xlink:type="simple">10.1007/BF00937861</ext-link></mixed-citation></ref><ref id="B52"><mixed-citation xmlns:xlink="http://www.w3.org/1999/xlink" xlink:type="simple"><person-group><name name-style="western"><surname>Hitchcock</surname><given-names>AS</given-names></name></person-group> (<year>1951</year>) <source>Manual of grasses of the United States (2<sup>nd</sup> edition, revised by A. Chase)</source>. <publisher-name>United States Government Printing Office</publisher-name>, <publisher-loc>Washington, D.C.</publisher-loc>, <fpage>1</fpage>–<lpage>1051</lpage>. doi: <ext-link ext-link-type="doi" xlink:href="10.5962/bhl.title.65332" xlink:type="simple">10.5962/bhl.title.65332</ext-link></mixed-citation></ref><ref id="B62"><mixed-citation xmlns:xlink="http://www.w3.org/1999/xlink" xlink:type="simple"><person-group><name name-style="western"><surname>Klein</surname><given-names>HL</given-names></name></person-group> (<year>2011</year>) <article-title>Foxtail barley: <italic><tp:taxon-name><tp:taxon-name-part taxon-name-part-type="genus">Hordeum</tp:taxon-name-part> <tp:taxon-name-part taxon-name-part-type="species">jubatum</tp:taxon-name-part></tp:taxon-name></italic> L.</article-title> <source>Alaska Natural Heritage Program</source>, 1–3 [not paginated]. <ext-link ext-link-type="uri" xlink:href="http://aknhp.uaa.alaska.edu/wp-content/uploads/2013/01/Hordeum_jubatum_BIO_HOJU.pdf" xlink:type="simple">http://aknhp.uaa.alaska.edu/wp-content/uploads/2013/01/Hordeum_jubatum_BIO_HOJU.pdf</ext-link> [<date-in-citation content-type="access-date">consulted 29 January 2015</date-in-citation>] Archived by WebCite® at <ext-link ext-link-type="uri" xlink:href="http://www.webcitation.org/6VwsdyIaP" xlink:type="simple">http://www.webcitation.org/6VwsdyIaP</ext-link></mixed-citation></ref><ref id="B86"><mixed-citation xmlns:xlink="http://www.w3.org/1999/xlink" xlink:type="simple"><person-group><name name-style="western"><surname>Skinner</surname><given-names>QD</given-names></name><name name-style="western"><surname>Wright</surname><given-names>SJ</given-names></name><name name-style="western"><surname>Henszey</surname><given-names>RJ</given-names></name><name name-style="western"><surname>Henszey</surname><given-names>JL</given-names></name><name name-style="western"><surname>Wyman</surname><given-names>SK</given-names></name></person-group> (<year>2012</year>) <source>A Field Guide to Alaska Grasses</source>. <publisher-name>Education Resources Publishing</publisher-name>, <publisher-loc>Cumming, Georgia</publisher-loc>, <fpage>1</fpage>–<lpage>384</lpage>.</mixed-citation></ref><ref id="B64"><mixed-citation xmlns:xlink="http://www.w3.org/1999/xlink" xlink:type="simple"><person-group><name name-style="western"><surname>Macoun</surname><given-names>JM</given-names></name><name name-style="western"><surname>Holm</surname><given-names>T</given-names></name></person-group> (<year>1921</year>) <source>Report of the Canadian Arctic Expedition 1913–18, Volume V Botany, Part A Vascular Plants</source>. <publisher-name>FA Akland</publisher-name>, <publisher-loc>Ottawa</publisher-loc>, <fpage>1</fpage>–<lpage>50</lpage>.</mixed-citation></ref><ref id="B1"><mixed-citation xmlns:xlink="http://www.w3.org/1999/xlink" xlink:type="simple"><person-group><name name-style="western"><surname>Aiken</surname><given-names>SG</given-names></name><name name-style="western"><surname>Dallwitz</surname><given-names>MJ</given-names></name><name name-style="western"><surname>Consaul</surname><given-names>LL</given-names></name><name name-style="western"><surname>McJannet</surname><given-names>CL</given-names></name><name name-style="western"><surname>Boles</surname><given-names>RL</given-names></name><name name-style="western"><surname>Argus</surname><given-names>GW</given-names></name><name name-style="western"><surname>Gillett</surname><given-names>JM</given-names></name><name name-style="western"><surname>Scott</surname><given-names>PJ</given-names></name><name name-style="western"><surname>Elven</surname><given-names>R</given-names></name><name name-style="western"><surname>LeBlanc</surname><given-names>MC</given-names></name><name name-style="western"><surname>Gillespie</surname><given-names>LJ</given-names></name><name name-style="western"><surname>Brysting</surname><given-names>AK</given-names></name><name name-style="western"><surname>Solstad</surname><given-names>H</given-names></name><name name-style="western"><surname>Harris</surname><given-names>JG</given-names></name></person-group> (<year>2007</year>) <source>Flora of the Canadian Arctic Archipelago: Descriptions, Illustrations, Identification, and Information Retrieval [CD-ROM]</source>. <publisher-name>NRC Research Press, National Research Council of Canada</publisher-name>, <publisher-loc>Ottawa</publisher-loc>. <ext-link ext-link-type="uri" xlink:href="http://nature.ca/en/research-collections/research-projects/flora-canadian-arctic-archipelago/" xlink:type="simple">http://nature.ca/en/research-collections/research-projects/flora-canadian-arctic-archipelago/</ext-link></mixed-citation></ref></ref-list></tp:taxon-treatment>
