# Supplementary material for: New vascular plant records for the Canadian Arctic Archipelago
Source: PhytoKeys. 2015 Jun 25;(52):23–79. doi: 10.3897/phytokeys.52.8721 (PMC4549883; doi:10.3897/phytokeys.52.8721)
Supplement: XML Treatment for Leymus innovatus subsp. velutinus [file phytokeys.52.8721-treatment11.xml]

<!DOCTYPE tp:taxon-treatment
  PUBLIC "-//TaxonX//DTD Taxonomic Treatment Publishing DTD v0 20100105//EN" "tax-treatment-NSO.dtd">
<tp:taxon-treatment xmlns:tp="http://www.plazi.org/taxpub"><tp:treatment-meta><kwd-group><label>Taxon classification</label><kwd><named-content content-type="kingdom">Plantae</named-content></kwd><kwd><named-content content-type="order">Poales</named-content></kwd><kwd><named-content content-type="family">Poaceae</named-content></kwd></kwd-group><mixed-citation publication-type="journal"><person-group><name><surname>Gillespie</surname><given-names>Lynn J.</given-names></name><name><surname>Saarela</surname><given-names>Jeffery M.</given-names></name><name><surname>Sokoloff</surname><given-names>Paul C.</given-names></name><name><surname>Bull</surname><given-names>Roger D.</given-names></name></person-group><article-title>New vascular plant records for the Canadian Arctic Archipelago</article-title><source>PhytoKeys</source><day>25</day><month>6</month><year>2015</year><volume>2015</volume><issue>52</issue><fpage>23</fpage><lpage>79</lpage><pub-id pub-id-type="doi">10.3897/phytokeys.52.8721</pub-id></mixed-citation></tp:treatment-meta><tp:nomenclature><tp:taxon-name>
                                <tp:taxon-name-part taxon-name-part-type="genus">Leymus</tp:taxon-name-part>
                                <tp:taxon-name-part taxon-name-part-type="species">innovatus</tp:taxon-name-part>
                                <tp:taxon-name-part taxon-name-part-type="infraspecific-rank">subsp.</tp:taxon-name-part>
                                <tp:taxon-name-part taxon-name-part-type="subspecies">velutinus</tp:taxon-name-part>
                            </tp:taxon-name><tp:taxon-authority>(Bowden) Tzvelev</tp:taxon-authority></tp:nomenclature><tp:treatment-sec sec-type="Common Name"><title>Common Name.</title><p>Northern downy ryegrass</p></tp:treatment-sec><tp:treatment-sec sec-type="Distribution"><title>Distribution.</title><p>American Beringia</p></tp:treatment-sec><tp:treatment-sec sec-type="Comments"><title>Comments.</title><p>Although not reported in <xref ref-type="bibr" rid="B1">Aiken et al. (2007)</xref> for the CAA, this species was first reported for the CAA from Banks Island by <xref ref-type="bibr" rid="B66">Mason et al. (1972</xref>, as <italic><tp:taxon-name><tp:taxon-name-part taxon-name-part-type="genus">Elymus</tp:taxon-name-part> <tp:taxon-name-part taxon-name-part-type="species">innovatus</tp:taxon-name-part></tp:taxon-name></italic> Beal), based on a collection from the Masik River Valley (<named-content xmlns:xlink="http://www.w3.org/1999/xlink" content-type="dwc:verbatimCoordinates" xlink:type="simple">71°37'N, 123°6'W</named-content>, 20 July 1968, <italic>W.R.M. Mason 93</italic>, DAO-543555, not seen). There is also a collection in CAN (two sheets) from Sachs Harbour (Banks Island, Northwest Territories), previously determined as <italic><tp:taxon-name><tp:taxon-name-part taxon-name-part-type="genus">Agropyron</tp:taxon-name-part> <tp:taxon-name-part taxon-name-part-type="species">violaceum</tp:taxon-name-part></tp:taxon-name></italic> (Hornem.) Lange (det. A.E. Porsild) and <tp:taxon-name><tp:taxon-name-part taxon-name-part-type="genus">Elymus</tp:taxon-name-part> <tp:taxon-name-part taxon-name-part-type="species">alaskanus</tp:taxon-name-part> <tp:taxon-name-part taxon-name-part-type="infraspecific-rank">subsp.</tp:taxon-name-part> <tp:taxon-name-part taxon-name-part-type="subspecies">latiglumis</tp:taxon-name-part></tp:taxon-name> (Scribn. &amp; J.G. Smith) Á. Löve (det. M.E. Barkworth, 1993), that has been re-determined as this species (det. J.M. Saarela). The taxon was mapped on southern Banks Island by <xref ref-type="bibr" rid="B76">Porsild and Cody (1980)</xref> and <xref ref-type="bibr" rid="B9">Barkworth (2007)</xref>, probably based on the Mason collection and/or one or more correctly-determined duplicates of the Sachs Harbour collection in other herbaria. It grows in Alaska, the Yukon Territory, and the western Northwest Territories (<xref ref-type="bibr" rid="B9">Barkworth 2007</xref>) with Sachs Harbour and the Masik River Valley the only known locations in the CAA. <italic><tp:taxon-name><tp:taxon-name-part taxon-name-part-type="genus">Leymus</tp:taxon-name-part> <tp:taxon-name-part taxon-name-part-type="species">innovatus</tp:taxon-name-part></tp:taxon-name></italic> (Beal) Pilg. and <italic><tp:taxon-name><tp:taxon-name-part taxon-name-part-type="genus">Leymus</tp:taxon-name-part> <tp:taxon-name-part taxon-name-part-type="species">mollis</tp:taxon-name-part></tp:taxon-name></italic>—the only two species of the genus in the CAA—may be distinguished by the following key (adapted from <xref ref-type="bibr" rid="B9">Barkworth 2007</xref>):</p><table-wrap content-type="key" position="anchor" orientation="portrait"><table rules="all"><tbody><tr><td rowspan="1" colspan="1">1</td><td rowspan="1" colspan="1">Lemmas unawned, 11–20 mm long; glumes tapering from midlength or above, flat or rounded on the back, apices acute</td><td rowspan="1" colspan="1"><bold><italic><tp:taxon-name><tp:taxon-name-part taxon-name-part-type="genus">Leymus</tp:taxon-name-part> <tp:taxon-name-part taxon-name-part-type="species">mollis</tp:taxon-name-part></tp:taxon-name></italic></bold></td></tr><tr><td rowspan="1" colspan="1">–</td><td rowspan="1" colspan="1">Lemmas awned, 7–12 mm long; glumes tapering from the base to the nearly subulate apices</td><td rowspan="1" colspan="1"><bold><italic><tp:taxon-name><tp:taxon-name-part taxon-name-part-type="genus">Leymus</tp:taxon-name-part> <tp:taxon-name-part taxon-name-part-type="species">innovatus</tp:taxon-name-part></tp:taxon-name></italic></bold></td></tr></tbody></table></table-wrap></tp:treatment-sec><tp:treatment-sec sec-type="Specimens examined"><title>Specimens examined.</title><p><bold>Canada. Northwest Territories</bold>: Banks Island, Sachs Harbour, <named-content xmlns:xlink="http://www.w3.org/1999/xlink" content-type="dwc:verbatimCoordinates" xlink:type="simple">71°58'N, 125°15'W</named-content>, 17–25 July 1969, <italic>M. Kuc 405</italic> (<ext-link xmlns:xlink="http://www.w3.org/1999/xlink" ext-link-type="uri" xlink:href="http://dx.doi.org/10.6084/m9.figshare.1408579" xlink:type="simple">CAN-432022</ext-link>, <ext-link xmlns:xlink="http://www.w3.org/1999/xlink" ext-link-type="uri" xlink:href="http://dx.doi.org/10.6084/m9.figshare.1408580" xlink:type="simple">CAN-432023</ext-link>).</p><!--PageBreak--></tp:treatment-sec><ref-list><ref id="B1"><mixed-citation xmlns:xlink="http://www.w3.org/1999/xlink" xlink:type="simple"><person-group><name name-style="western"><surname>Aiken</surname><given-names>SG</given-names></name><name name-style="western"><surname>Dallwitz</surname><given-names>MJ</given-names></name><name name-style="western"><surname>Consaul</surname><given-names>LL</given-names></name><name name-style="western"><surname>McJannet</surname><given-names>CL</given-names></name><name name-style="western"><surname>Boles</surname><given-names>RL</given-names></name><name name-style="western"><surname>Argus</surname><given-names>GW</given-names></name><name name-style="western"><surname>Gillett</surname><given-names>JM</given-names></name><name name-style="western"><surname>Scott</surname><given-names>PJ</given-names></name><name name-style="western"><surname>Elven</surname><given-names>R</given-names></name><name name-style="western"><surname>LeBlanc</surname><given-names>MC</given-names></name><name name-style="western"><surname>Gillespie</surname><given-names>LJ</given-names></name><name name-style="western"><surname>Brysting</surname><given-names>AK</given-names></name><name name-style="western"><surname>Solstad</surname><given-names>H</given-names></name><name name-style="western"><surname>Harris</surname><given-names>JG</given-names></name></person-group> (<year>2007</year>) <source>Flora of the Canadian Arctic Archipelago: Descriptions, Illustrations, Identification, and Information Retrieval [CD-ROM]</source>. <publisher-name>NRC Research Press, National Research Council of Canada</publisher-name>, <publisher-loc>Ottawa</publisher-loc>. <ext-link ext-link-type="uri" xlink:href="http://nature.ca/en/research-collections/research-projects/flora-canadian-arctic-archipelago/" xlink:type="simple">http://nature.ca/en/research-collections/research-projects/flora-canadian-arctic-archipelago/</ext-link></mixed-citation></ref><ref id="B66"><mixed-citation xmlns:xlink="http://www.w3.org/1999/xlink" xlink:type="simple"><person-group><name name-style="western"><surname>Mason</surname><given-names>WRM</given-names></name><name name-style="western"><surname>Shewell</surname><given-names>GE</given-names></name><name name-style="western"><surname>Cody</surname><given-names>WJ</given-names></name></person-group> (<year>1972</year>) <article-title>A plant collection from the southern interior of Banks Island, N.W.T.</article-title> <source>Canadian Field-Naturalist</source> <volume>86</volume>: <fpage>363</fpage>–<lpage>367</lpage>.</mixed-citation></ref><ref id="B76"><mixed-citation xmlns:xlink="http://www.w3.org/1999/xlink" xlink:type="simple"><person-group><name name-style="western"><surname>Porsild</surname><given-names>AE</given-names></name><name name-style="western"><surname>Cody</surname><given-names>WJ</given-names></name></person-group> (<year>1980</year>) <source>Vascular Plants of the Continental Northwest Territories, Canada</source>. <publisher-name>National Museum of Natural Sciences, National Museums of Canada</publisher-name>, <publisher-loc>Ottawa</publisher-loc>, <fpage>1</fpage>–<lpage>667</lpage>.</mixed-citation></ref><ref id="B9"><mixed-citation xmlns:xlink="http://www.w3.org/1999/xlink" xlink:type="simple"><person-group><name name-style="western"><surname>Barkworth</surname><given-names>ME</given-names></name></person-group> (<year>2007</year>) <article-title><italic><tp:taxon-name><tp:taxon-name-part taxon-name-part-type="genus">Leymus</tp:taxon-name-part></tp:taxon-name></italic> Hochst.</article-title> In: <person-group><name name-style="western"><surname>Barkworth</surname><given-names>ME</given-names></name><name name-style="western"><surname>Capels</surname><given-names>KM</given-names></name><name name-style="western"><surname>Long</surname><given-names>S</given-names></name><name name-style="western"><surname>Anderton</surname><given-names>LK</given-names></name><name name-style="western"><surname>Piep</surname><given-names>MB</given-names></name></person-group> (<role>Eds</role>) <source>Flora of North America North of Mexico, Volume 24 <tp:taxon-name><tp:taxon-name-part taxon-name-part-type="phylum">Magnoliophyta</tp:taxon-name-part></tp:taxon-name>: <tp:taxon-name><tp:taxon-name-part taxon-name-part-type="subclass">Commelinidae</tp:taxon-name-part></tp:taxon-name> (in part): <tp:taxon-name><tp:taxon-name-part taxon-name-part-type="family">Poaceae</tp:taxon-name-part></tp:taxon-name>, part 1</source>. <publisher-name>Oxford University Press</publisher-name>, <publisher-loc>Oxford and New York</publisher-loc>, <fpage>353</fpage>–<lpage>369</lpage>.</mixed-citation></ref></ref-list></tp:taxon-treatment>
