# Supplementary material for: New vascular plant records for the Canadian Arctic Archipelago
Source: PhytoKeys. 2015 Jun 25;(52):23–79. doi: 10.3897/phytokeys.52.8721 (PMC4549883; doi:10.3897/phytokeys.52.8721)
Supplement: XML Treatment for Leymus mollis (Trin.) Pilg. subsp. mollis [file phytokeys.52.8721-treatment12.xml]

<!DOCTYPE tp:taxon-treatment
  PUBLIC "-//TaxonX//DTD Taxonomic Treatment Publishing DTD v0 20100105//EN" "tax-treatment-NSO.dtd">
<tp:taxon-treatment xmlns:tp="http://www.plazi.org/taxpub"><tp:treatment-meta><kwd-group><label>Taxon classification</label><kwd><named-content content-type="kingdom">Plantae</named-content></kwd><kwd><named-content content-type="order">Poales</named-content></kwd><kwd><named-content content-type="family">Poaceae</named-content></kwd></kwd-group><mixed-citation publication-type="journal"><person-group><name><surname>Gillespie</surname><given-names>Lynn J.</given-names></name><name><surname>Saarela</surname><given-names>Jeffery M.</given-names></name><name><surname>Sokoloff</surname><given-names>Paul C.</given-names></name><name><surname>Bull</surname><given-names>Roger D.</given-names></name></person-group><article-title>New vascular plant records for the Canadian Arctic Archipelago</article-title><source>PhytoKeys</source><day>25</day><month>6</month><year>2015</year><volume>2015</volume><issue>52</issue><fpage>23</fpage><lpage>79</lpage><pub-id pub-id-type="doi">10.3897/phytokeys.52.8721</pub-id></mixed-citation></tp:treatment-meta><tp:nomenclature><tp:taxon-name>
                                <tp:taxon-name-part taxon-name-part-type="genus">Leymus</tp:taxon-name-part>
                                <tp:taxon-name-part taxon-name-part-type="species">mollis</tp:taxon-name-part>
                                <tp:taxon-name-part taxon-name-part-type="basionym-authority">(Trin.)</tp:taxon-name-part>
                                <tp:taxon-name-part taxon-name-part-type="authority">Pilg.</tp:taxon-name-part>
                                <tp:taxon-name-part taxon-name-part-type="infraspecific-rank">subsp.</tp:taxon-name-part>
                                <tp:taxon-name-part taxon-name-part-type="subspecies">mollis</tp:taxon-name-part>
                            </tp:taxon-name></tp:nomenclature><tp:treatment-sec sec-type="Common name"><title>Common name.</title><p>Sea lyme-grass, American dune grass</p></tp:treatment-sec><tp:treatment-sec sec-type="Distribution"><title>Distribution.</title><p>Amphi-Pacific–North America</p></tp:treatment-sec><tp:treatment-sec sec-type="Comments"><title>Comments.</title><p>Two subspecies of <italic><tp:taxon-name><tp:taxon-name-part taxon-name-part-type="genus">Leymus</tp:taxon-name-part> <tp:taxon-name-part taxon-name-part-type="species">mollis</tp:taxon-name-part></tp:taxon-name></italic> are recognized in North America: <tp:taxon-name><tp:taxon-name-part taxon-name-part-type="infraspecific-rank">subsp.</tp:taxon-name-part> <tp:taxon-name-part taxon-name-part-type="subspecies">mollis</tp:taxon-name-part></tp:taxon-name> and <tp:taxon-name><tp:taxon-name-part taxon-name-part-type="infraspecific-rank">subsp.</tp:taxon-name-part> <tp:taxon-name-part taxon-name-part-type="subspecies">villosissimus</tp:taxon-name-part></tp:taxon-name> (Scribn.) Á. Löve &amp; D. Löve (<xref ref-type="bibr" rid="B14">Bowden 1957</xref>, <xref ref-type="bibr" rid="B9">Barkworth 2007</xref>, <xref ref-type="bibr" rid="B37">Elven et al. 2011</xref>). <tp:taxon-name><tp:taxon-name-part taxon-name-part-type="genus">Leymus</tp:taxon-name-part> <tp:taxon-name-part taxon-name-part-type="species">mollis</tp:taxon-name-part> <tp:taxon-name-part taxon-name-part-type="infraspecific-rank">subsp.</tp:taxon-name-part> <tp:taxon-name-part taxon-name-part-type="subspecies">villosissimus</tp:taxon-name-part></tp:taxon-name> is an Arctic taxon, distributed from Siberia to Greenland, and common in the low CAA, while <tp:taxon-name><tp:taxon-name-part taxon-name-part-type="infraspecific-rank">subsp.</tp:taxon-name-part> <tp:taxon-name-part taxon-name-part-type="subspecies">mollis</tp:taxon-name-part></tp:taxon-name> grows along the east and west coasts of North America, along the Arctic coast of Quebec, in some interior locations (Great Slave Lake, for example) and in Greenland (<xref ref-type="bibr" rid="B14">Bowden 1957</xref>, <xref ref-type="bibr" rid="B1">Aiken et al. 2007</xref>, <xref ref-type="bibr" rid="B9">Barkworth 2007</xref>). Subspecies <italic><tp:taxon-name><tp:taxon-name-part taxon-name-part-type="subspecies">mollis</tp:taxon-name-part></tp:taxon-name></italic> has not previously been reported from the CAA (<xref ref-type="bibr" rid="B14">Bowden 1957</xref>, <xref ref-type="bibr" rid="B1">Aiken et al. 2007</xref>) and our collection from southern Baffin Island is thus the first record for the region. The collection was made on the outer sandy floodplains of Soper Lake, where the species was uncommon; subspecies <italic><tp:taxon-name><tp:taxon-name-part taxon-name-part-type="subspecies">villosissimus</tp:taxon-name-part></tp:taxon-name></italic> was more common in the region.</p></tp:treatment-sec><tp:treatment-sec sec-type="Specimens examined"><title>Specimens examined.</title><p><bold>Canada. Nunavut</bold>: Qikiqtaaluk Region, Baffin Island, Katannilik Territorial Park Reserve, Soper Falls, south side of Soper Lake, just southeast of Soper Falls, 17 July 2012, <named-content xmlns:xlink="http://www.w3.org/1999/xlink" content-type="dwc:verbatimCoordinates" xlink:type="simple">62°54”08'N, 69°50”42'W</named-content>, 6 m, <italic>Saarela, Gillespie, Sokoloff &amp; Bull 2529</italic> (<ext-link xmlns:xlink="http://www.w3.org/1999/xlink" ext-link-type="uri" xlink:href="http://dx.doi.org/10.6084/m9.figshare.1408581" xlink:type="simple">CAN-601371</ext-link>).</p></tp:treatment-sec><ref-list><ref id="B14"><mixed-citation xmlns:xlink="http://www.w3.org/1999/xlink" xlink:type="simple"><person-group><name name-style="western"><surname>Bowden</surname><given-names>WM</given-names></name></person-group> (<year>1957</year>) <article-title>Cytotaxonomy of section <italic><tp:taxon-name><tp:taxon-name-part taxon-name-part-type="genus">Psammelymus</tp:taxon-name-part></tp:taxon-name></italic> of the genus <italic><tp:taxon-name><tp:taxon-name-part taxon-name-part-type="genus">Elymus</tp:taxon-name-part></tp:taxon-name></italic>.</article-title> <source>Canadian Journal of Botany</source> <volume>35</volume>: <fpage>951</fpage>–<lpage>993</lpage>. doi: <ext-link ext-link-type="doi" xlink:href="10.1139/b57-080" xlink:type="simple">10.1139/b57-080</ext-link></mixed-citation></ref><ref id="B9"><mixed-citation xmlns:xlink="http://www.w3.org/1999/xlink" xlink:type="simple"><person-group><name name-style="western"><surname>Barkworth</surname><given-names>ME</given-names></name></person-group> (<year>2007</year>) <article-title><italic><tp:taxon-name><tp:taxon-name-part taxon-name-part-type="genus">Leymus</tp:taxon-name-part></tp:taxon-name></italic> Hochst.</article-title> In: <person-group><name name-style="western"><surname>Barkworth</surname><given-names>ME</given-names></name><name name-style="western"><surname>Capels</surname><given-names>KM</given-names></name><name name-style="western"><surname>Long</surname><given-names>S</given-names></name><name name-style="western"><surname>Anderton</surname><given-names>LK</given-names></name><name name-style="western"><surname>Piep</surname><given-names>MB</given-names></name></person-group> (<role>Eds</role>) <source>Flora of North America North of Mexico, Volume 24 <tp:taxon-name><tp:taxon-name-part taxon-name-part-type="phylum">Magnoliophyta</tp:taxon-name-part></tp:taxon-name>: <tp:taxon-name><tp:taxon-name-part taxon-name-part-type="subclass">Commelinidae</tp:taxon-name-part></tp:taxon-name> (in part): <tp:taxon-name><tp:taxon-name-part taxon-name-part-type="family">Poaceae</tp:taxon-name-part></tp:taxon-name>, part 1</source>. <publisher-name>Oxford University Press</publisher-name>, <publisher-loc>Oxford and New York</publisher-loc>, <fpage>353</fpage>–<lpage>369</lpage>.</mixed-citation></ref><ref id="B37"><mixed-citation xmlns:xlink="http://www.w3.org/1999/xlink" xlink:type="simple"><person-group><name name-style="western"><surname>Elven</surname><given-names>R</given-names></name><name name-style="western"><surname>Murray</surname><given-names>DF</given-names></name><name name-style="western"><surname>Razzhivin</surname><given-names>VY</given-names></name><name name-style="western"><surname>Yurtsev</surname><given-names>BA</given-names></name></person-group> (<role>Eds</role>) (<year>2011</year>) <source>Annotated checklist of the Panarctic Flora (PAF): Vascular plants, version 1.0</source>. <ext-link ext-link-type="uri" xlink:href="http://nhm2.uio.no/paf" xlink:type="simple">http://nhm2.uio.no/paf</ext-link></mixed-citation></ref><ref id="B1"><mixed-citation xmlns:xlink="http://www.w3.org/1999/xlink" xlink:type="simple"><person-group><name name-style="western"><surname>Aiken</surname><given-names>SG</given-names></name><name name-style="western"><surname>Dallwitz</surname><given-names>MJ</given-names></name><name name-style="western"><surname>Consaul</surname><given-names>LL</given-names></name><name name-style="western"><surname>McJannet</surname><given-names>CL</given-names></name><name name-style="western"><surname>Boles</surname><given-names>RL</given-names></name><name name-style="western"><surname>Argus</surname><given-names>GW</given-names></name><name name-style="western"><surname>Gillett</surname><given-names>JM</given-names></name><name name-style="western"><surname>Scott</surname><given-names>PJ</given-names></name><name name-style="western"><surname>Elven</surname><given-names>R</given-names></name><name name-style="western"><surname>LeBlanc</surname><given-names>MC</given-names></name><name name-style="western"><surname>Gillespie</surname><given-names>LJ</given-names></name><name name-style="western"><surname>Brysting</surname><given-names>AK</given-names></name><name name-style="western"><surname>Solstad</surname><given-names>H</given-names></name><name name-style="western"><surname>Harris</surname><given-names>JG</given-names></name></person-group> (<year>2007</year>) <source>Flora of the Canadian Arctic Archipelago: Descriptions, Illustrations, Identification, and Information Retrieval [CD-ROM]</source>. <publisher-name>NRC Research Press, National Research Council of Canada</publisher-name>, <publisher-loc>Ottawa</publisher-loc>. <ext-link ext-link-type="uri" xlink:href="http://nature.ca/en/research-collections/research-projects/flora-canadian-arctic-archipelago/" xlink:type="simple">http://nature.ca/en/research-collections/research-projects/flora-canadian-arctic-archipelago/</ext-link></mixed-citation></ref></ref-list></tp:taxon-treatment>
