# Supplementary material for: New vascular plant records for the Canadian Arctic Archipelago
Source: PhytoKeys. 2015 Jun 25;(52):23–79. doi: 10.3897/phytokeys.52.8721 (PMC4549883; doi:10.3897/phytokeys.52.8721)
Supplement: XML Treatment for Puccinellia banksiensis [file phytokeys.52.8721-treatment13.xml]

<!DOCTYPE tp:taxon-treatment
  PUBLIC "-//TaxonX//DTD Taxonomic Treatment Publishing DTD v0 20100105//EN" "tax-treatment-NSO.dtd">
<tp:taxon-treatment xmlns:tp="http://www.plazi.org/taxpub"><tp:treatment-meta><kwd-group><label>Taxon classification</label><kwd><named-content content-type="kingdom">Plantae</named-content></kwd><kwd><named-content content-type="order">Poales</named-content></kwd><kwd><named-content content-type="family">Poaceae</named-content></kwd></kwd-group><mixed-citation publication-type="journal"><person-group><name><surname>Gillespie</surname><given-names>Lynn J.</given-names></name><name><surname>Saarela</surname><given-names>Jeffery M.</given-names></name><name><surname>Sokoloff</surname><given-names>Paul C.</given-names></name><name><surname>Bull</surname><given-names>Roger D.</given-names></name></person-group><article-title>New vascular plant records for the Canadian Arctic Archipelago</article-title><source>PhytoKeys</source><day>25</day><month>6</month><year>2015</year><volume>2015</volume><issue>52</issue><fpage>23</fpage><lpage>79</lpage><pub-id pub-id-type="doi">10.3897/phytokeys.52.8721</pub-id></mixed-citation></tp:treatment-meta><tp:nomenclature><tp:taxon-name>
                                <tp:taxon-name-part taxon-name-part-type="genus">Puccinellia</tp:taxon-name-part>
                                <tp:taxon-name-part taxon-name-part-type="species">banksiensis</tp:taxon-name-part>
                            </tp:taxon-name><tp:taxon-authority>Consaul</tp:taxon-authority><xref ref-type="fig" rid="F9">Fig. 9</xref><!--PageBreak--><!--PageBreak--></tp:nomenclature><tp:treatment-sec sec-type="Common name"><title>Common name.</title><p>Dwarf alkaligrass</p></tp:treatment-sec><tp:treatment-sec sec-type="Distribution"><title>Distribution.</title><p>Arctic NW North America</p></tp:treatment-sec><tp:treatment-sec sec-type="Comments"><title>Comments.</title><p>This species was described recently from three localities on southern Banks Island, Northwest Territories, and one locality in northern Alaska (<xref ref-type="bibr" rid="B28">Consaul et al. 2008</xref>). <xref ref-type="bibr" rid="B80">Saarela et al. (2013a)</xref> reported two collections from the lower Brock River on mainland Northwest Territories. Here we report six new localities for the species from southwestern Victoria Island—the first records for this island and for Nunavut, expanding the species’ range eastwards in the CAA.</p></tp:treatment-sec><tp:treatment-sec sec-type="Specimens examined"><title>Specimens examined.</title><p><bold>Canada. Nunavut</bold>: Victoria Island, Oterkvik Point vicinity, ca. 9 km N of Coronation Gulf coast, 12 km N of point, <named-content xmlns:xlink="http://www.w3.org/1999/xlink" content-type="dwc:verbatimCoordinates" xlink:type="simple">68°35'34"N, 112°35'43"W</named-content>, 40–50 m, 5 July 2012, <!--PageBreak--><!--PageBreak--><italic>Gillespie, Saarela, Consaul &amp; Bull 7549</italic> (<ext-link xmlns:xlink="http://www.w3.org/1999/xlink" ext-link-type="uri" xlink:href="http://dx.doi.org/10.6084/m9.figshare.1408582" xlink:type="simple">CAN-600906</ext-link>); Johansen Bay, 18 km east-northeast of airstrip, Nakoyoktok River at outflow of large unnamed lake, 18 July 2008, <named-content xmlns:xlink="http://www.w3.org/1999/xlink" content-type="dwc:verbatimCoordinates" xlink:type="simple">68°39'25"N, 110°42'30"W</named-content>, 20–30 m, <italic>Gillespie, Saarela, Consaul &amp; Bull 8055</italic> (<ext-link xmlns:xlink="http://www.w3.org/1999/xlink" ext-link-type="uri" xlink:href="http://dx.doi.org/10.6084/m9.figshare.1408585" xlink:type="simple">CAN-592678</ext-link>), <italic>8055-2</italic> (<ext-link xmlns:xlink="http://www.w3.org/1999/xlink" ext-link-type="uri" xlink:href="http://dx.doi.org/10.6084/m9.figshare.1408583" xlink:type="simple">CAN-592239</ext-link>); Victoria Island, Johansen Bay, main air landing strip, 20 July 2008, <named-content xmlns:xlink="http://www.w3.org/1999/xlink" content-type="dwc:verbatimCoordinates" xlink:type="simple">68°35'50"N, 111°06'59"W</named-content>, 120 m, <italic>Gillespie, Saarela, Consaul &amp; Bull 8077</italic> (<ext-link xmlns:xlink="http://www.w3.org/1999/xlink" ext-link-type="uri" xlink:href="http://dx.doi.org/10.6084/m9.figshare.1408586" xlink:type="simple">CAN-592679</ext-link>); Victoria Island, pingo, 23 km west of Johansen Bay airstrip, 20 July 2008, <named-content xmlns:xlink="http://www.w3.org/1999/xlink" content-type="dwc:verbatimCoordinates" xlink:type="simple">68°36'23"N, 111°40'22"W</named-content>, 100–120 m, <italic>Gillespie, Saarela, Consaul &amp; Bull 8146-2</italic> (<ext-link xmlns:xlink="http://www.w3.org/1999/xlink" ext-link-type="uri" xlink:href="http://dx.doi.org/10.6084/m9.figshare.1408584" xlink:type="simple">CAN-592688</ext-link>); Victoria Island, tundra between Sinclair Creek North Warning System site (abandoned DEW-line site) and coast, <named-content xmlns:xlink="http://www.w3.org/1999/xlink" content-type="dwc:verbatimCoordinates" xlink:type="simple">68°44'35"N, 109°06'15"W</named-content>, 20–70 m, 22 July 2008, <italic>Gillespie, Saarela, Consaul &amp; Bull 8240</italic> (<ext-link xmlns:xlink="http://www.w3.org/1999/xlink" ext-link-type="uri" xlink:href="http://dx.doi.org/10.6084/m9.figshare.1408589" xlink:type="simple">CAN-592705</ext-link>); Victoria Island, south of Sinclair Creek North Warning System site (abandoned DEW-line site), approximately 1 km N of coast, 22 July 2008, <named-content xmlns:xlink="http://www.w3.org/1999/xlink" content-type="dwc:verbatimCoordinates" xlink:type="simple">68°43'14"N, 109°05'10"W</named-content>, 10–20 m, <italic>Gillespie, Saarela, Consaul &amp; Bull 8261</italic> (ALA, <ext-link xmlns:xlink="http://www.w3.org/1999/xlink" ext-link-type="uri" xlink:href="http://dx.doi.org/10.6084/m9.figshare.1408588" xlink:type="simple">CAN-592689</ext-link>, MT, O); Victoria Island, disturbed ground in the vicinity of the Sinclair Creek North Warning System site (abandoned DEW-line site), <named-content xmlns:xlink="http://www.w3.org/1999/xlink" content-type="dwc:verbatimCoordinates" xlink:type="simple">68°45'5"N, 109°06'20"W</named-content>, 75 m, 23 July 2008, <italic>Gillespie, Saarela, Consaul &amp; Bull 8339</italic> (ALA, <ext-link xmlns:xlink="http://www.w3.org/1999/xlink" ext-link-type="uri" xlink:href="http://dx.doi.org/10.6084/m9.figshare.1408587" xlink:type="simple">CAN-592707</ext-link>, MT, O, US).</p><fig id="F9" position="float" orientation="portrait"><label>Figure 9.</label><caption><p><italic><tp:taxon-name><tp:taxon-name-part taxon-name-part-type="genus">Puccinellia</tp:taxon-name-part> <tp:taxon-name-part taxon-name-part-type="species">banksiensis</tp:taxon-name-part></tp:taxon-name></italic>: <bold>A</bold> habitat, with Laurie Consaul who described the species <bold>B</bold> inflorescence <bold>C</bold> habit, <italic>Gillespie et al 8055</italic>. Photographs by L.J. Gillespie (<bold>A</bold>), R.D. Bull (<bold>B, C</bold>).</p></caption><graphic xmlns:xlink="http://www.w3.org/1999/xlink" xlink:href="phytokeys-052-023-g009.jpg" position="float" orientation="portrait" xlink:type="simple" id="oo_45899.jpg"/></fig></tp:treatment-sec><ref-list><ref id="B28"><mixed-citation xmlns:xlink="http://www.w3.org/1999/xlink" xlink:type="simple"><person-group><name name-style="western"><surname>Consaul</surname><given-names>LL</given-names></name><name name-style="western"><surname>Gillespie</surname><given-names>LJ</given-names></name><name name-style="western"><surname>Waterway</surname><given-names>MJ</given-names></name></person-group> (<year>2008</year>) <article-title>A new species of alkali grass (<italic><tp:taxon-name><tp:taxon-name-part taxon-name-part-type="genus">Puccinellia</tp:taxon-name-part></tp:taxon-name></italic>, <tp:taxon-name><tp:taxon-name-part taxon-name-part-type="family">Poaceae</tp:taxon-name-part></tp:taxon-name>) from the western North American Arctic.</article-title> <source>Novon</source> <volume>18</volume>: <fpage>16</fpage>–<lpage>20</lpage> doi: <ext-link ext-link-type="doi" xlink:href="10.3417/2007029" xlink:type="simple">10.3417/2007029</ext-link></mixed-citation></ref><ref id="B80"><mixed-citation xmlns:xlink="http://www.w3.org/1999/xlink" xlink:type="simple"><person-group><name name-style="western"><surname>Saarela</surname><given-names>JM</given-names></name><name name-style="western"><surname>Gillespie</surname><given-names>LJ</given-names></name><name name-style="western"><surname>Consaul</surname><given-names>LL</given-names></name><name name-style="western"><surname>Bull</surname><given-names>RD</given-names></name></person-group> (<year>2013a</year>) <article-title>Annotated checklist to the vascular plant flora of Tuktut Nogait National Park and the Melville Hills region (Canadian Low Arctic).</article-title> <source>Phytotaxa</source> <volume>102</volume>: <fpage>1</fpage>–<lpage>177</lpage>. doi: <ext-link ext-link-type="doi" xlink:href="10.11646/phytotaxa.102.1.1" xlink:type="simple">10.11646/phytotaxa.102.1.1</ext-link></mixed-citation></ref></ref-list></tp:taxon-treatment>
