# Supplementary material for: New vascular plant records for the Canadian Arctic Archipelago
Source: PhytoKeys. 2015 Jun 25;(52):23–79. doi: 10.3897/phytokeys.52.8721 (PMC4549883; doi:10.3897/phytokeys.52.8721)
Supplement: XML Treatment for Stuckenia vaginata [file phytokeys.52.8721-treatment14.xml]

<!DOCTYPE tp:taxon-treatment
  PUBLIC "-//TaxonX//DTD Taxonomic Treatment Publishing DTD v0 20100105//EN" "tax-treatment-NSO.dtd">
<tp:taxon-treatment xmlns:tp="http://www.plazi.org/taxpub"><tp:treatment-meta><kwd-group><label>Taxon classification</label><kwd><named-content content-type="kingdom">Plantae</named-content></kwd><kwd><named-content content-type="order">Alismatales</named-content></kwd><kwd><named-content content-type="family">Potamogetonaceae</named-content></kwd></kwd-group><mixed-citation publication-type="journal"><person-group><name><surname>Gillespie</surname><given-names>Lynn J.</given-names></name><name><surname>Saarela</surname><given-names>Jeffery M.</given-names></name><name><surname>Sokoloff</surname><given-names>Paul C.</given-names></name><name><surname>Bull</surname><given-names>Roger D.</given-names></name></person-group><article-title>New vascular plant records for the Canadian Arctic Archipelago</article-title><source>PhytoKeys</source><day>25</day><month>6</month><year>2015</year><volume>2015</volume><issue>52</issue><fpage>23</fpage><lpage>79</lpage><pub-id pub-id-type="doi">10.3897/phytokeys.52.8721</pub-id></mixed-citation></tp:treatment-meta><tp:nomenclature><tp:taxon-name>
                                <tp:taxon-name-part taxon-name-part-type="genus">Stuckenia</tp:taxon-name-part>
                                <tp:taxon-name-part taxon-name-part-type="species">vaginata</tp:taxon-name-part>
                            </tp:taxon-name><tp:taxon-authority>(Turcz.) Holub</tp:taxon-authority><xref ref-type="fig" rid="F10">Fig. 10</xref><tp:nomenclature-citation-list><tp:nomenclature-citation><tp:taxon-name><tp:taxon-name-part taxon-name-part-type="genus">Potamogeton</tp:taxon-name-part> <tp:taxon-name-part taxon-name-part-type="species">vaginatus</tp:taxon-name-part></tp:taxon-name><comment> Turcz.</comment></tp:nomenclature-citation><tp:nomenclature-citation><tp:taxon-name><tp:taxon-name-part taxon-name-part-type="genus">Stuckenia</tp:taxon-name-part> <tp:taxon-name-part taxon-name-part-type="species">subretusa</tp:taxon-name-part></tp:taxon-name><comment> (Hagstr.) Holub</comment></tp:nomenclature-citation></tp:nomenclature-citation-list></tp:nomenclature><tp:treatment-sec sec-type="Common name"><title>Common name.</title><p>Big-sheathed pondweed</p></tp:treatment-sec><tp:treatment-sec sec-type="Distribution"><title>Distribution.</title><p>Circumboreal</p></tp:treatment-sec><tp:treatment-sec sec-type="Comments"><title>Comments.</title><p>This collection is the first record of this primarily boreal species for the CAA. The species has a scattered distribution across Canada north to treeline and reaches the Arctic in coastal Yukon, coastal mainland Northwest Territories, and southeastern mainland Nunavut (<xref ref-type="bibr" rid="B76">Porsild and Cody 1980</xref>, <xref ref-type="bibr" rid="B51">Haynes and Hellquist 2000b</xref>, <xref ref-type="bibr" rid="B80">Saarela et al. 2013a</xref>). The nearest site on the mainland is in the Northwest Territories near the coast just northwest of the border with Nunavut (<italic>Scotter &amp; Zoltai 90-494</italic>, DAO; <xref ref-type="bibr" rid="B80">Saarela et al. 2013a</xref>), some 440 km west-northwest of our site. A slightly closer record (ca. 400 km) was mapped from eastern Great Bear Lake in <xref ref-type="bibr" rid="B76">Porsild and Cody (1980)</xref> (presumably based on a specimen collected by A.E. Porsild housed at GH, as cited by <xref ref-type="bibr" rid="B78">Raup 1947</xref>, no collection number given). A probable duplicate at CAN (Great Bear Lake, N shore of McTavish Arm, Black Rock, Laurentian, about <named-content xmlns:xlink="http://www.w3.org/1999/xlink" content-type="dwc:verbatimCoordinates" xlink:type="simple">66°20'N, 118°30'W</named-content>, 6 August 1928, <italic>Porsild &amp; Porsild 6186</italic>, CAN-7215, det. <italic><tp:taxon-name><tp:taxon-name-part taxon-name-part-type="genus">Potamogeton</tp:taxon-name-part> <tp:taxon-name-part taxon-name-part-type="species">vaginatus</tp:taxon-name-part></tp:taxon-name></italic> by M. Fernald) was re-determined as <tp:taxon-name><tp:taxon-name-part taxon-name-part-type="genus">Coleogeton</tp:taxon-name-part> <tp:taxon-name-part taxon-name-part-type="species">filiformis</tp:taxon-name-part> <tp:taxon-name-part taxon-name-part-type="infraspecific-rank">subsp.</tp:taxon-name-part> <tp:taxon-name-part taxon-name-part-type="subspecies">occidentalis</tp:taxon-name-part></tp:taxon-name> (J.W. Robbins) Les &amp; R.R. Haynes (= <tp:taxon-name><tp:taxon-name-part taxon-name-part-type="genus">Stuckenia</tp:taxon-name-part> <tp:taxon-name-part taxon-name-part-type="species">filiformis</tp:taxon-name-part> <tp:taxon-name-part taxon-name-part-type="infraspecific-rank">subsp.</tp:taxon-name-part> <tp:taxon-name-part taxon-name-part-type="subspecies">occidentalis</tp:taxon-name-part></tp:taxon-name> (J.W. Robbins) R.R. Haynes, Les &amp; M. Král) by C.B. Hellquist, and the site was not mapped for <italic><tp:taxon-name><tp:taxon-name-part taxon-name-part-type="genus">Stuckenia</tp:taxon-name-part> <tp:taxon-name-part taxon-name-part-type="species">vaginata</tp:taxon-name-part></tp:taxon-name></italic> in <xref ref-type="bibr" rid="B51">Haynes and Hellquist (2000b)</xref>.</p><p>Following the treatment by <xref ref-type="bibr" rid="B58">Kaplan (2008)</xref> <italic><tp:taxon-name><tp:taxon-name-part taxon-name-part-type="genus">Stuckenia</tp:taxon-name-part> <tp:taxon-name-part taxon-name-part-type="species">vaginata</tp:taxon-name-part></tp:taxon-name></italic> may be distinguished by its open leaf sheaths from <italic><tp:taxon-name><tp:taxon-name-part taxon-name-part-type="genus">Stuckenia</tp:taxon-name-part> <tp:taxon-name-part taxon-name-part-type="species">filiformis</tp:taxon-name-part></tp:taxon-name></italic> (Pers.) Börner, the only species of the family known to occur in the CAA prior to this collection. Although <italic><tp:taxon-name><tp:taxon-name-part taxon-name-part-type="genus">Stuckenia</tp:taxon-name-part> <tp:taxon-name-part taxon-name-part-type="species">vaginata</tp:taxon-name-part></tp:taxon-name></italic> is generally more robust in habit with wider leaf sheaths and more numerous whorls of flowers on the inflorescence (usually 7–9 versus 3–6 in <italic><tp:taxon-name><tp:taxon-name-part taxon-name-part-type="genus">Stuckenia</tp:taxon-name-part> <tp:taxon-name-part taxon-name-part-type="species">filiformis</tp:taxon-name-part></tp:taxon-name></italic>), our collection from the northern edge of its range was somewhat intermediate in size with few young inflorescences (and no fruit) having 5–7 whorls of flowers.</p><p>The taxonomy of <italic><tp:taxon-name><tp:taxon-name-part taxon-name-part-type="genus">Stuckenia</tp:taxon-name-part></tp:taxon-name></italic> Borner is complex and there are several conflicting taxonomic treatments (e.g., <xref ref-type="bibr" rid="B95">Tolmachev et al. 1995</xref>, <xref ref-type="bibr" rid="B51">Haynes and Hellquist 2000b</xref>, <xref ref-type="bibr" rid="B58">Kaplan 2008</xref>; see discussion in <xref ref-type="bibr" rid="B37">Elven et al. 2011</xref>). Our collection was initially identified by R. Elven in 2009 as <italic><tp:taxon-name><tp:taxon-name-part taxon-name-part-type="genus">Stuckenia</tp:taxon-name-part> <tp:taxon-name-part taxon-name-part-type="species">subretusa</tp:taxon-name-part></tp:taxon-name></italic> (Hagstr.) Holub, a primarily Russian Arctic species, based on its retuse or subretuse leaf apices. Although included in the Panarctic Flora, <xref ref-type="bibr" rid="B37">Elven et al. (2011)</xref> were not fully convinced that it should be treated as distinct and suggested a possible alternative treatment within a variable <italic><tp:taxon-name><tp:taxon-name-part taxon-name-part-type="genus">Stuckenia</tp:taxon-name-part> <tp:taxon-name-part taxon-name-part-type="species">filiformis</tp:taxon-name-part></tp:taxon-name></italic>. <xref ref-type="bibr" rid="B95">Tolmachev et al. (1995)</xref> recognized <italic><tp:taxon-name><tp:taxon-name-part taxon-name-part-type="genus">Stuckenia</tp:taxon-name-part> <tp:taxon-name-part taxon-name-part-type="species">subretusa</tp:taxon-name-part></tp:taxon-name></italic> in their treatment for the Russian Arctic, but suggested it might be an arctic race of <italic><tp:taxon-name><tp:taxon-name-part taxon-name-part-type="genus">Stuckenia</tp:taxon-name-part> <tp:taxon-name-part taxon-name-part-type="species">vaginata</tp:taxon-name-part></tp:taxon-name></italic>. <xref ref-type="bibr" rid="B58">Kaplan (2008)</xref> in his revision of Asian <italic><tp:taxon-name><tp:taxon-name-part taxon-name-part-type="genus">Stuckenia</tp:taxon-name-part></tp:taxon-name></italic> treated <italic><tp:taxon-name><tp:taxon-name-part taxon-name-part-type="genus">Stuckenia</tp:taxon-name-part> <tp:taxon-name-part taxon-name-part-type="species">subretusa</tp:taxon-name-part></tp:taxon-name></italic> as a synonym of <italic><tp:taxon-name><tp:taxon-name-part taxon-name-part-type="genus">Stuckenia</tp:taxon-name-part> <tp:taxon-name-part taxon-name-part-type="species">vaginata</tp:taxon-name-part></tp:taxon-name></italic> (both have open leaf sheaths contrasting with the fused leaf sheaths of <italic><tp:taxon-name><tp:taxon-name-part taxon-name-part-type="genus">Stuckenia</tp:taxon-name-part> <tp:taxon-name-part taxon-name-part-type="species">filiformis</tp:taxon-name-part></tp:taxon-name></italic>); he found leaf apex shape to vary within specimens and (sub)retuse leaf apices on collections from across the range of <italic><tp:taxon-name><tp:taxon-name-part taxon-name-part-type="genus">Stuckenia</tp:taxon-name-part> <tp:taxon-name-part taxon-name-part-type="species">vaginata</tp:taxon-name-part></tp:taxon-name></italic>. <xref ref-type="bibr" rid="B81">Saarela et al. (2013b)</xref> in their barcode study of Canadian Arctic Island vascular plant species found that the <italic>rbcL</italic> and <italic>matK</italic> sequences of our collection (as <italic><tp:taxon-name><tp:taxon-name-part taxon-name-part-type="genus">Stuckenia</tp:taxon-name-part> <tp:taxon-name-part taxon-name-part-type="species">subretusa</tp:taxon-name-part></tp:taxon-name></italic>) were identical to those of <italic><tp:taxon-name><tp:taxon-name-part taxon-name-part-type="genus">Stuckenia</tp:taxon-name-part> <tp:taxon-name-part taxon-name-part-type="species">vaginata</tp:taxon-name-part></tp:taxon-name></italic>, and different from <italic><tp:taxon-name><tp:taxon-name-part taxon-name-part-type="genus">Stuckenia</tp:taxon-name-part> <tp:taxon-name-part taxon-name-part-type="species">filiformis</tp:taxon-name-part></tp:taxon-name></italic>, consistent with <xref ref-type="bibr" rid="B58">Kaplan’s (2008)</xref> treatment. Here we follow <xref ref-type="bibr" rid="B58">Kaplan (2008)</xref> in treating <italic><tp:taxon-name><tp:taxon-name-part taxon-name-part-type="genus">Stuckenia</tp:taxon-name-part> <tp:taxon-name-part taxon-name-part-type="species">subretusa</tp:taxon-name-part></tp:taxon-name></italic> as a synonym of <italic><tp:taxon-name><tp:taxon-name-part taxon-name-part-type="genus">Stuckenia</tp:taxon-name-part> <tp:taxon-name-part taxon-name-part-type="species">vaginata</tp:taxon-name-part></tp:taxon-name></italic>, but also recognize that the species complex in North America is in need of further study. If <italic><tp:taxon-name><tp:taxon-name-part taxon-name-part-type="genus">Stuckenia</tp:taxon-name-part> <tp:taxon-name-part taxon-name-part-type="species">subretusa</tp:taxon-name-part></tp:taxon-name></italic> is considered a distinct species, our collection would represent the first record for Canada (and is the one referred to in <xref ref-type="bibr" rid="B37">Elven et al. (2011)</xref> documenting presence of the species on Victoria Island and in Canada). If treated within <italic><tp:taxon-name><tp:taxon-name-part taxon-name-part-type="genus">Stuckenia</tp:taxon-name-part> <tp:taxon-name-part taxon-name-part-type="species">filiformis</tp:taxon-name-part></tp:taxon-name></italic>, our collection would represent the first record for the western CAA.</p></tp:treatment-sec><tp:treatment-sec sec-type="Specimens examined"><title>Specimens examined.</title><p><bold>Canada. Nunavut</bold>: Victoria Island, Kitikmeot Region, Johansen Bay, 18 km ENE of airstrip, Nakoyoktok River at outflow of large unnamed lake, <named-content xmlns:xlink="http://www.w3.org/1999/xlink" content-type="dwc:verbatimCoordinates" xlink:type="simple">68°39'25"N, 110°42'30"W</named-content>, 20–30 m, 18 July 2008, <italic>Gillespie, Saarela, Consaul &amp; Bull 8048</italic> (ALA, ALTA, BABY, <ext-link xmlns:xlink="http://www.w3.org/1999/xlink" ext-link-type="uri" xlink:href="http://dx.doi.org/10.6084/m9.figshare.1408591" xlink:type="simple">CAN-592375</ext-link>, MT, O, UBC, US).</p><fig id="F10" position="float" orientation="portrait"><label>Figure 10.</label><caption><p><italic><tp:taxon-name><tp:taxon-name-part taxon-name-part-type="genus">Stuckenia</tp:taxon-name-part> <tp:taxon-name-part taxon-name-part-type="species">vaginata</tp:taxon-name-part></tp:taxon-name></italic>: <bold>A</bold> habitat <bold>B</bold> habit, <italic>Gillespie et al. 8048</italic>. Photographs by R.D. Bull.</p></caption><graphic xmlns:xlink="http://www.w3.org/1999/xlink" xlink:href="phytokeys-052-023-g010.jpg" position="float" orientation="portrait" xlink:type="simple" id="oo_45900.jpg"/></fig></tp:treatment-sec><ref-list><ref id="B76"><mixed-citation xmlns:xlink="http://www.w3.org/1999/xlink" xlink:type="simple"><person-group><name name-style="western"><surname>Porsild</surname><given-names>AE</given-names></name><name name-style="western"><surname>Cody</surname><given-names>WJ</given-names></name></person-group> (<year>1980</year>) <source>Vascular Plants of the Continental Northwest Territories, Canada</source>. <publisher-name>National Museum of Natural Sciences, National Museums of Canada</publisher-name>, <publisher-loc>Ottawa</publisher-loc>, <fpage>1</fpage>–<lpage>667</lpage>.</mixed-citation></ref><ref id="B51"><mixed-citation xmlns:xlink="http://www.w3.org/1999/xlink" xlink:type="simple"><person-group><name name-style="western"><surname>Haynes</surname><given-names>RR</given-names></name><name name-style="western"><surname>Hellquist</surname><given-names>CB</given-names></name></person-group> (<year>2000b</year>) <article-title><tp:taxon-name><tp:taxon-name-part taxon-name-part-type="family">Potamogetonaceae</tp:taxon-name-part></tp:taxon-name> Dumortier.</article-title> In: <institution xlink:type="simple">Flora of North America Editorial Committee</institution> (<role>Ed.</role>) <source>Flora of North America North of Mexico, Volume 22 <tp:taxon-name><tp:taxon-name-part taxon-name-part-type="phylum">Magnoliophyta</tp:taxon-name-part></tp:taxon-name>: <tp:taxon-name><tp:taxon-name-part taxon-name-part-type="subclass">Alismatidae</tp:taxon-name-part></tp:taxon-name>, <tp:taxon-name><tp:taxon-name-part taxon-name-part-type="subclass">Arecidae</tp:taxon-name-part></tp:taxon-name>, <tp:taxon-name><tp:taxon-name-part taxon-name-part-type="subclass">Commelinidae</tp:taxon-name-part></tp:taxon-name> (in part), and <tp:taxon-name><tp:taxon-name-part taxon-name-part-type="subclass">Zingiberidae</tp:taxon-name-part></tp:taxon-name></source>. <publisher-name>Oxford University Press</publisher-name>, <publisher-loc>Oxford and New York</publisher-loc>, <fpage>47</fpage>–<lpage>74</lpage>.</mixed-citation></ref><ref id="B80"><mixed-citation xmlns:xlink="http://www.w3.org/1999/xlink" xlink:type="simple"><person-group><name name-style="western"><surname>Saarela</surname><given-names>JM</given-names></name><name name-style="western"><surname>Gillespie</surname><given-names>LJ</given-names></name><name name-style="western"><surname>Consaul</surname><given-names>LL</given-names></name><name name-style="western"><surname>Bull</surname><given-names>RD</given-names></name></person-group> (<year>2013a</year>) <article-title>Annotated checklist to the vascular plant flora of Tuktut Nogait National Park and the Melville Hills region (Canadian Low Arctic).</article-title> <source>Phytotaxa</source> <volume>102</volume>: <fpage>1</fpage>–<lpage>177</lpage>. doi: <ext-link ext-link-type="doi" xlink:href="10.11646/phytotaxa.102.1.1" xlink:type="simple">10.11646/phytotaxa.102.1.1</ext-link></mixed-citation></ref><ref id="B78"><mixed-citation xmlns:xlink="http://www.w3.org/1999/xlink" xlink:type="simple"><person-group><name name-style="western"><surname>Raup</surname><given-names>HN</given-names></name></person-group> (<year>1947</year>) <article-title>The botany of southwestern Mackenzie.</article-title> <source>Sargentia</source> <volume>6</volume>: <fpage>1</fpage>–<lpage>275</lpage>.</mixed-citation></ref><ref id="B58"><mixed-citation xmlns:xlink="http://www.w3.org/1999/xlink" xlink:type="simple"><person-group><name name-style="western"><surname>Kaplan</surname><given-names>DR</given-names></name></person-group> (<year>2008</year>) <article-title>A taxonomic revision of <italic><tp:taxon-name><tp:taxon-name-part taxon-name-part-type="genus">Stuckenia</tp:taxon-name-part></tp:taxon-name></italic> (<tp:taxon-name><tp:taxon-name-part taxon-name-part-type="family">Potamogetonaceae</tp:taxon-name-part></tp:taxon-name>) in Asia, with notes on the diversity and variation of the genus on a worldwide scale.</article-title> <source>Folia Geobotanica</source> <volume>43</volume>: <fpage>159</fpage>–<lpage>234</lpage>. doi: <ext-link ext-link-type="doi" xlink:href="10.1007/s12224-008-9010-0" xlink:type="simple">10.1007/s12224-008-9010-0</ext-link></mixed-citation></ref><ref id="B95"><mixed-citation xmlns:xlink="http://www.w3.org/1999/xlink" xlink:type="simple"><person-group><name name-style="western"><surname>Tolmachev</surname><given-names>AI</given-names></name><name name-style="western"><surname>Packer</surname><given-names>JG</given-names></name><name name-style="western"><surname>Griffiths</surname><given-names>GCD</given-names></name></person-group> (<role>Eds</role>) (<year>1995</year>) <source>Flora of the Russian Arctic. I. <tp:taxon-name><tp:taxon-name-part taxon-name-part-type="family">Lycopodiaceae</tp:taxon-name-part></tp:taxon-name>–<tp:taxon-name><tp:taxon-name-part taxon-name-part-type="family">Gramineae</tp:taxon-name-part></tp:taxon-name></source>. <publisher-name>University of Alberta Press</publisher-name>, <publisher-loc>Edmonton</publisher-loc>, <fpage>1</fpage>–<lpage>330</lpage>.</mixed-citation></ref><ref id="B37"><mixed-citation xmlns:xlink="http://www.w3.org/1999/xlink" xlink:type="simple"><person-group><name name-style="western"><surname>Elven</surname><given-names>R</given-names></name><name name-style="western"><surname>Murray</surname><given-names>DF</given-names></name><name name-style="western"><surname>Razzhivin</surname><given-names>VY</given-names></name><name name-style="western"><surname>Yurtsev</surname><given-names>BA</given-names></name></person-group> (<role>Eds</role>) (<year>2011</year>) <source>Annotated checklist of the Panarctic Flora (PAF): Vascular plants, version 1.0</source>. <ext-link ext-link-type="uri" xlink:href="http://nhm2.uio.no/paf" xlink:type="simple">http://nhm2.uio.no/paf</ext-link></mixed-citation></ref><ref id="B81"><mixed-citation xmlns:xlink="http://www.w3.org/1999/xlink" xlink:type="simple"><person-group><name name-style="western"><surname>Saarela</surname><given-names>JM</given-names></name><name name-style="western"><surname>Sokoloff</surname><given-names>PC</given-names></name><name name-style="western"><surname>Gillespie</surname><given-names>LJ</given-names></name><name name-style="western"><surname>Consaul</surname><given-names>LL</given-names></name><name name-style="western"><surname>Bull</surname><given-names>RD</given-names></name></person-group> (<year>2013b</year>) <article-title>DNA barcoding the Canadian Arctic flora: core plastid barcodes (<italic>rbcL</italic> + <italic>matK</italic>) for 490 vascular plant species.</article-title> <source>PLoS ONE</source> <volume>8</volume>: <elocation-id>e77982</elocation-id>. doi: <ext-link ext-link-type="doi" xlink:href="10.1371/journal.pone.0077982" xlink:type="simple">10.1371/journal.pone.0077982</ext-link></mixed-citation></ref></ref-list></tp:taxon-treatment>
