# Supplementary material for: New vascular plant records for the Canadian Arctic Archipelago
Source: PhytoKeys. 2015 Jun 25;(52):23–79. doi: 10.3897/phytokeys.52.8721 (PMC4549883; doi:10.3897/phytokeys.52.8721)
Supplement: XML Treatment for Suaeda calceoliformis [file phytokeys.52.8721-treatment15.xml]

<!DOCTYPE tp:taxon-treatment
  PUBLIC "-//TaxonX//DTD Taxonomic Treatment Publishing DTD v0 20100105//EN" "tax-treatment-NSO.dtd">
<tp:taxon-treatment xmlns:tp="http://www.plazi.org/taxpub"><tp:treatment-meta><kwd-group><label>Taxon classification</label><kwd><named-content content-type="kingdom">Plantae</named-content></kwd><kwd><named-content content-type="order">Caryophyllales</named-content></kwd><kwd><named-content content-type="family">Amaranthaceae</named-content></kwd></kwd-group><mixed-citation publication-type="journal"><person-group><name><surname>Gillespie</surname><given-names>Lynn J.</given-names></name><name><surname>Saarela</surname><given-names>Jeffery M.</given-names></name><name><surname>Sokoloff</surname><given-names>Paul C.</given-names></name><name><surname>Bull</surname><given-names>Roger D.</given-names></name></person-group><article-title>New vascular plant records for the Canadian Arctic Archipelago</article-title><source>PhytoKeys</source><day>25</day><month>6</month><year>2015</year><volume>2015</volume><issue>52</issue><fpage>23</fpage><lpage>79</lpage><pub-id pub-id-type="doi">10.3897/phytokeys.52.8721</pub-id></mixed-citation></tp:treatment-meta><tp:nomenclature><tp:taxon-name>
                                <tp:taxon-name-part taxon-name-part-type="genus">Suaeda</tp:taxon-name-part>
                                <tp:taxon-name-part taxon-name-part-type="species">calceoliformis</tp:taxon-name-part>
                            </tp:taxon-name><tp:taxon-authority>(Hook.) Moq.</tp:taxon-authority><xref ref-type="fig" rid="F11">Fig. 11</xref><!--PageBreak--><!--PageBreak--></tp:nomenclature><tp:treatment-sec sec-type="Common name"><title>Common name.</title><p>Horned sea-blite</p></tp:treatment-sec><tp:treatment-sec sec-type="Distribution"><title>Distribution.</title><p>North America</p></tp:treatment-sec><tp:treatment-sec sec-type="Comments"><title>Comments.</title><p>This species was first recorded as occurring at Johansen Bay along southern Victoria Island by <xref ref-type="bibr" rid="B92">Thannheiser et al. (2001</xref>; voucher at TROM, not seen); however, the species was not included in <xref ref-type="bibr" rid="B1">Aiken et al. (2007)</xref> and we thus report it here. We collected <italic><tp:taxon-name><tp:taxon-name-part taxon-name-part-type="genus">Suaeda</tp:taxon-name-part> <tp:taxon-name-part taxon-name-part-type="species">calceoliformis</tp:taxon-name-part></tp:taxon-name></italic> at five sites on Victoria Island: three on southern Victoria Island (Nunavut), and two in the vicinity of Minto Inlet on north-western Victoria Island (Northwest Territories). These are the first records for this family, genus and species in the CAA. We initially mis-identified our collections as the annual <italic><tp:taxon-name><tp:taxon-name-part taxon-name-part-type="genus">Koenigia</tp:taxon-name-part> <tp:taxon-name-part taxon-name-part-type="species">islandica</tp:taxon-name-part></tp:taxon-name></italic> (<tp:taxon-name><tp:taxon-name-part taxon-name-part-type="family">Polygonaceae</tp:taxon-name-part></tp:taxon-name>), a superficially similar species known from the adjacent mainland and the eastern Arctic Islands (<xref ref-type="bibr" rid="B1">Aiken et al. 2007</xref>, <xref ref-type="bibr" rid="B76">Porsild and Cody 1980</xref>). The true identity of our material was revealed upon collection of DNA barcode data (<xref ref-type="bibr" rid="B81">Saarela et al. 2013b</xref>), which placed them with other <italic><tp:taxon-name><tp:taxon-name-part taxon-name-part-type="genus">Suaeda</tp:taxon-name-part></tp:taxon-name></italic> individuals and distinct from <italic><tp:taxon-name><tp:taxon-name-part taxon-name-part-type="genus">Koenigia</tp:taxon-name-part></tp:taxon-name></italic>. Re-examination of the very small specimens confirmed their identity as <italic><tp:taxon-name><tp:taxon-name-part taxon-name-part-type="genus">Suaeda</tp:taxon-name-part> <tp:taxon-name-part taxon-name-part-type="species">calceoliformis</tp:taxon-name-part></tp:taxon-name></italic>.</p><p>This species is found in saline and disturbed environments in the western and midwestern United States north to south-western Yukon, along southern James Bay and coastal areas of eastern Canada and north-eastern United States (<xref ref-type="bibr" rid="B10">Bassett and Compton 1978</xref>, <xref ref-type="bibr" rid="B22">Cody 2000</xref>, <xref ref-type="bibr" rid="B79">Riley 2003</xref>, <xref ref-type="bibr" rid="B39">Ferren Jr. and Schenk 2004</xref>). It is also known from one sub-Arctic site on the northern side of Great Bear Lake and four areas in the western mainland Arctic: Tuktoyaktuk Peninsula; Rae River mouth, Kugluktuk area; Walker Bay, Kent Peninsula; and Paulatuk and Lower Brock Lagoon (<xref ref-type="bibr" rid="B10">Bassett and Compton 1978</xref>, <xref ref-type="bibr" rid="B25">Cody et al. 2003</xref>, <xref ref-type="bibr" rid="B39">Ferren Jr. and Schenk 2004</xref>, <xref ref-type="bibr" rid="B76">Porsild and Cody 1980</xref>; specimen citations given in <xref ref-type="bibr" rid="B80">Saarela et al. 2013a</xref>). The species was treated as a rare plant for the Canadian Arctic (<xref ref-type="bibr" rid="B68">McJannet et al. 1993</xref>). Our five collections from Victoria Island double the number of known sites for this species in the Canadian Arctic. It has probably been overlooked by collectors in its Arctic range, as it is very small and has fairly specialized habitat requirements.</p><p><italic><tp:taxon-name><tp:taxon-name-part taxon-name-part-type="genus">Suaeda</tp:taxon-name-part> <tp:taxon-name-part taxon-name-part-type="species">calceoliformis</tp:taxon-name-part></tp:taxon-name></italic> displays a wide degree of phenotypic plasticity throughout its range; for example, its height ranges from 5 cm to 1 m in continental Canada (<xref ref-type="bibr" rid="B39">Ferren Jr. and Schenk 2004</xref>). Our collections range from 1–4 cm, with the smallest plants often only possessing a single inflorescence. Habitats on Victoria Island include saline depressions inland and coastal saline flats, and the species was typically found growing in association with <italic><tp:taxon-name><tp:taxon-name-part taxon-name-part-type="genus">Puccinellia</tp:taxon-name-part> <tp:taxon-name-part taxon-name-part-type="species">arctica</tp:taxon-name-part></tp:taxon-name></italic> (Hook.) Fernald &amp; Weath. and <italic><tp:taxon-name><tp:taxon-name-part taxon-name-part-type="genus">Puccinellia</tp:taxon-name-part> <tp:taxon-name-part taxon-name-part-type="species">phryganodes</tp:taxon-name-part></tp:taxon-name></italic> (Trin.) Scribn. &amp; Merr.</p></tp:treatment-sec><tp:treatment-sec sec-type="Specimens examined"><title>Specimens examined.</title><p><bold>Canada. Nunavut</bold>: Kitikmeot Region, Victoria Island, Oterkvik Point vicinity, ca. 8 km N of Coronation Gulf coast, 11 km N of point, <!--PageBreak--><named-content xmlns:xlink="http://www.w3.org/1999/xlink" content-type="dwc:verbatimCoordinates" xlink:type="simple">68°34'32"N, 112°36'57"W</named-content>, 25–35 m, 5 July 2008, <!--PageBreak--><italic>Gillespie, Saarela, Consaul &amp; Bull 7570</italic> (ALA, <ext-link xmlns:xlink="http://www.w3.org/1999/xlink" ext-link-type="uri" xlink:href="http://dx.doi.org/10.6084/m9.figshare.1408590" xlink:type="simple">CAN-592376</ext-link>, O); Kitikmeot Region, Victoria Island, vicinity of Nakoyoktok River, 1.5–2 km southwest of outflow of river from large unnamed lake, ca. 18 km ENE of Johansen Bay, <named-content xmlns:xlink="http://www.w3.org/1999/xlink" content-type="dwc:verbatimCoordinates" xlink:type="simple">68°38'37"N, 110°42'22"W</named-content>, 20–30 m, 19 July 2008, <italic>Gillespie, Saarela, Consaul &amp; Bull 8068</italic> (ALA, <ext-link xmlns:xlink="http://www.w3.org/1999/xlink" ext-link-type="uri" xlink:href="http://dx.doi.org/10.6084/m9.figshare.1408592" xlink:type="simple">CAN-593265</ext-link>, MT, O, UBC); Kitikmeot Region, Victoria Island, W end of Johansen Bay at mouth of Mackenzie Creek, <named-content xmlns:xlink="http://www.w3.org/1999/xlink" content-type="dwc:verbatimCoordinates" xlink:type="simple">68°36'4"N, 111°21'7"W</named-content>, 0–20 m, 20 July 2008, <italic>Gillespie, Saarela, Consaul &amp; Bull 8137</italic> (ALTA, BABY, <ext-link xmlns:xlink="http://www.w3.org/1999/xlink" ext-link-type="uri" xlink:href="http://dx.doi.org/10.6084/m9.figshare.1408593" xlink:type="simple">CAN-593267</ext-link>). <bold>Northwest Territories</bold>: Inuvik Region, Victoria Island, NE corner of Boot Inlet, frost boils in <italic><tp:taxon-name><tp:taxon-name-part taxon-name-part-type="genus">Dryas</tp:taxon-name-part></tp:taxon-name></italic>-<italic><tp:taxon-name><tp:taxon-name-part taxon-name-part-type="genus">Arctagrostis</tp:taxon-name-part></tp:taxon-name></italic> tundra above rocky seashore, <named-content xmlns:xlink="http://www.w3.org/1999/xlink" content-type="dwc:verbatimCoordinates" xlink:type="simple">71°28'14.5"N, 117°21'36.7"W</named-content>, 5 m, 10 July 2010, <italic>Gillespie, Saarela, Doubt, Bull &amp; Sokoloff 9662</italic> (<ext-link xmlns:xlink="http://www.w3.org/1999/xlink" ext-link-type="uri" xlink:href="http://dx.doi.org/10.6084/m9.figshare.1408594" xlink:type="simple">CAN-598332</ext-link>, O); Inuvik Region, Victoria Island, head of Minto Inlet, end of easternmost inlet (N arm), coastal saline flat, <named-content xmlns:xlink="http://www.w3.org/1999/xlink" content-type="dwc:verbatimCoordinates" xlink:type="simple">71°31'6.5"N, 115°6'30.4"W</named-content>, 1–10 m, 25 July 2010, <italic>Gillespie, Saarela, Doubt, Bull &amp; Sokoloff 10243</italic> (<ext-link xmlns:xlink="http://www.w3.org/1999/xlink" ext-link-type="uri" xlink:href="http://dx.doi.org/10.6084/m9.figshare.1408595" xlink:type="simple">CAN-598331</ext-link>).</p><fig id="F11" position="float" orientation="portrait"><label>Figure 11.</label><caption><p><italic><tp:taxon-name><tp:taxon-name-part taxon-name-part-type="genus">Suaeda</tp:taxon-name-part> <tp:taxon-name-part taxon-name-part-type="species">calceoliformis</tp:taxon-name-part></tp:taxon-name></italic>: <bold>A</bold> habitat <bold>B</bold> habit, profile <bold>C</bold> inflorescences, <italic>Gillespie et al. 8068</italic> <bold>D</bold> habit, <italic>Gillespie et al. 10243</italic>. Photographs by R.D. Bull (<bold>A, B, C</bold>), L.J. Gillespie (<bold>D</bold>).</p></caption><graphic xmlns:xlink="http://www.w3.org/1999/xlink" xlink:href="phytokeys-052-023-g011.jpg" position="float" orientation="portrait" xlink:type="simple" id="oo_45901.jpg"/></fig></tp:treatment-sec><ref-list><ref id="B92"><mixed-citation xmlns:xlink="http://www.w3.org/1999/xlink" xlink:type="simple"><person-group><name name-style="western"><surname>Thannheiser</surname><given-names>D</given-names></name><name name-style="western"><surname>Moller</surname><given-names>I</given-names></name><name name-style="western"><surname>Geesink</surname><given-names>B</given-names></name><name name-style="western"><surname>Wuthrich</surname><given-names>C</given-names></name></person-group> (<year>2001</year>) <article-title>Floristic studies on Victoria Island (Canadian Arctic).</article-title> <source>Hamburger Vegetationsgeographische Mitteilungen</source> <volume>14</volume>: <fpage>53</fpage>–<lpage>58</lpage>.</mixed-citation></ref><ref id="B1"><mixed-citation xmlns:xlink="http://www.w3.org/1999/xlink" xlink:type="simple"><person-group><name name-style="western"><surname>Aiken</surname><given-names>SG</given-names></name><name name-style="western"><surname>Dallwitz</surname><given-names>MJ</given-names></name><name name-style="western"><surname>Consaul</surname><given-names>LL</given-names></name><name name-style="western"><surname>McJannet</surname><given-names>CL</given-names></name><name name-style="western"><surname>Boles</surname><given-names>RL</given-names></name><name name-style="western"><surname>Argus</surname><given-names>GW</given-names></name><name name-style="western"><surname>Gillett</surname><given-names>JM</given-names></name><name name-style="western"><surname>Scott</surname><given-names>PJ</given-names></name><name name-style="western"><surname>Elven</surname><given-names>R</given-names></name><name name-style="western"><surname>LeBlanc</surname><given-names>MC</given-names></name><name name-style="western"><surname>Gillespie</surname><given-names>LJ</given-names></name><name name-style="western"><surname>Brysting</surname><given-names>AK</given-names></name><name name-style="western"><surname>Solstad</surname><given-names>H</given-names></name><name name-style="western"><surname>Harris</surname><given-names>JG</given-names></name></person-group> (<year>2007</year>) <source>Flora of the Canadian Arctic Archipelago: Descriptions, Illustrations, Identification, and Information Retrieval [CD-ROM]</source>. <publisher-name>NRC Research Press, National Research Council of Canada</publisher-name>, <publisher-loc>Ottawa</publisher-loc>. <ext-link ext-link-type="uri" xlink:href="http://nature.ca/en/research-collections/research-projects/flora-canadian-arctic-archipelago/" xlink:type="simple">http://nature.ca/en/research-collections/research-projects/flora-canadian-arctic-archipelago/</ext-link></mixed-citation></ref><ref id="B76"><mixed-citation xmlns:xlink="http://www.w3.org/1999/xlink" xlink:type="simple"><person-group><name name-style="western"><surname>Porsild</surname><given-names>AE</given-names></name><name name-style="western"><surname>Cody</surname><given-names>WJ</given-names></name></person-group> (<year>1980</year>) <source>Vascular Plants of the Continental Northwest Territories, Canada</source>. <publisher-name>National Museum of Natural Sciences, National Museums of Canada</publisher-name>, <publisher-loc>Ottawa</publisher-loc>, <fpage>1</fpage>–<lpage>667</lpage>.</mixed-citation></ref><ref id="B81"><mixed-citation xmlns:xlink="http://www.w3.org/1999/xlink" xlink:type="simple"><person-group><name name-style="western"><surname>Saarela</surname><given-names>JM</given-names></name><name name-style="western"><surname>Sokoloff</surname><given-names>PC</given-names></name><name name-style="western"><surname>Gillespie</surname><given-names>LJ</given-names></name><name name-style="western"><surname>Consaul</surname><given-names>LL</given-names></name><name name-style="western"><surname>Bull</surname><given-names>RD</given-names></name></person-group> (<year>2013b</year>) <article-title>DNA barcoding the Canadian Arctic flora: core plastid barcodes (<italic>rbcL</italic> + <italic>matK</italic>) for 490 vascular plant species.</article-title> <source>PLoS ONE</source> <volume>8</volume>: <elocation-id>e77982</elocation-id>. doi: <ext-link ext-link-type="doi" xlink:href="10.1371/journal.pone.0077982" xlink:type="simple">10.1371/journal.pone.0077982</ext-link></mixed-citation></ref><ref id="B10"><mixed-citation xmlns:xlink="http://www.w3.org/1999/xlink" xlink:type="simple"><person-group><name name-style="western"><surname>Bassett</surname><given-names>I</given-names></name><name name-style="western"><surname>Crompton</surname><given-names>C</given-names></name></person-group> (<year>1978</year>) <article-title>The genus <italic><tp:taxon-name><tp:taxon-name-part taxon-name-part-type="genus">Suaeda</tp:taxon-name-part></tp:taxon-name></italic> (<tp:taxon-name><tp:taxon-name-part taxon-name-part-type="family">Chenopodiaceae</tp:taxon-name-part></tp:taxon-name>) in Canada.</article-title> <source>Canadian Journal of Botany</source> <volume>56</volume>: <fpage>581</fpage>–<lpage>591</lpage>. doi: <ext-link ext-link-type="doi" xlink:href="10.1139/b78-067" xlink:type="simple">10.1139/b78-067</ext-link></mixed-citation></ref><ref id="B22"><mixed-citation xmlns:xlink="http://www.w3.org/1999/xlink" xlink:type="simple"><person-group><name name-style="western"><surname>Cody</surname><given-names>WJ</given-names></name></person-group> (<year>2000</year>) <source>Flora of the Yukon Territory</source>. <edition>2nd edition</edition>. <publisher-name>NRC Research Press</publisher-name>, <publisher-loc>Ottawa</publisher-loc>, <fpage>1</fpage>–<lpage>669</lpage>.</mixed-citation></ref><ref id="B79"><mixed-citation xmlns:xlink="http://www.w3.org/1999/xlink" xlink:type="simple"><person-group><name name-style="western"><surname>Riley</surname><given-names>JL</given-names></name></person-group> (<year>2003</year>) <source>Flora of the Hudson Bay Lowland and its postglacial origins</source>. <publisher-name>NRC Research Press</publisher-name>, <publisher-loc>Ottawa</publisher-loc>, <fpage>1</fpage>–<lpage>237</lpage>.</mixed-citation></ref><ref id="B39"><mixed-citation xmlns:xlink="http://www.w3.org/1999/xlink" xlink:type="simple"><person-group><name name-style="western"><surname>Ferren</surname><given-names>Jr. WR</given-names></name><name name-style="western"><surname>Schenk</surname><given-names>HJ</given-names></name></person-group> (<year>2004</year>) <article-title><italic><tp:taxon-name><tp:taxon-name-part taxon-name-part-type="genus">Suaeda</tp:taxon-name-part></tp:taxon-name></italic> Forsskål ex J. F. Gmelin.</article-title> In: <institution xlink:type="simple">Flora of North America Editorial Committee</institution> (<role>Ed.</role>) <source>Flora of North America North of Mexico, Volume 4 <tp:taxon-name><tp:taxon-name-part taxon-name-part-type="phylum">Magnoliophyta</tp:taxon-name-part></tp:taxon-name>: <tp:taxon-name><tp:taxon-name-part taxon-name-part-type="family">Caryophyllidae</tp:taxon-name-part></tp:taxon-name>, Part 1</source>. <publisher-name>Oxford University Press</publisher-name>, <publisher-loc>Oxford and New York</publisher-loc>, <fpage>389</fpage>–<lpage>390</lpage>.</mixed-citation></ref><ref id="B25"><mixed-citation xmlns:xlink="http://www.w3.org/1999/xlink" xlink:type="simple"><person-group><name name-style="western"><surname>Cody</surname><given-names>WJ</given-names></name><name name-style="western"><surname>Reading</surname><given-names>KL</given-names></name><name name-style="western"><surname>Line</surname><given-names>JM</given-names></name></person-group> (<year>2003</year>) <article-title>Additions and range extensions to the vascular plant flora of the continental Northwest Territories, Canada II.</article-title> <source>Canadian Field-Naturalist</source> <volume>117</volume>: <fpage>448</fpage>–<lpage>465</lpage>.</mixed-citation></ref><ref id="B80"><mixed-citation xmlns:xlink="http://www.w3.org/1999/xlink" xlink:type="simple"><person-group><name name-style="western"><surname>Saarela</surname><given-names>JM</given-names></name><name name-style="western"><surname>Gillespie</surname><given-names>LJ</given-names></name><name name-style="western"><surname>Consaul</surname><given-names>LL</given-names></name><name name-style="western"><surname>Bull</surname><given-names>RD</given-names></name></person-group> (<year>2013a</year>) <article-title>Annotated checklist to the vascular plant flora of Tuktut Nogait National Park and the Melville Hills region (Canadian Low Arctic).</article-title> <source>Phytotaxa</source> <volume>102</volume>: <fpage>1</fpage>–<lpage>177</lpage>. doi: <ext-link ext-link-type="doi" xlink:href="10.11646/phytotaxa.102.1.1" xlink:type="simple">10.11646/phytotaxa.102.1.1</ext-link></mixed-citation></ref><ref id="B68"><mixed-citation xmlns:xlink="http://www.w3.org/1999/xlink" xlink:type="simple"><person-group><name name-style="western"><surname>McJannet</surname><given-names>CL</given-names></name><name name-style="western"><surname>Argus</surname><given-names>GW</given-names></name><name name-style="western"><surname>Edlund</surname><given-names>SA</given-names></name><name name-style="western"><surname>Cayouette</surname><given-names>J</given-names></name></person-group> (<year>1993</year>) <article-title>Rare vascular plants in the Canadian Arctic.</article-title> <source>Syllogeus</source> <volume>72</volume>: <fpage>1</fpage>–<lpage>79</lpage>.</mixed-citation></ref></ref-list></tp:taxon-treatment>
