# Supplementary material for: New vascular plant records for the Canadian Arctic Archipelago
Source: PhytoKeys. 2015 Jun 25;(52):23–79. doi: 10.3897/phytokeys.52.8721 (PMC4549883; doi:10.3897/phytokeys.52.8721)
Supplement: XML Treatment for Arenaria longipedunculata [file phytokeys.52.8721-treatment17.xml]

<!DOCTYPE tp:taxon-treatment
  PUBLIC "-//TaxonX//DTD Taxonomic Treatment Publishing DTD v0 20100105//EN" "tax-treatment-NSO.dtd">
<tp:taxon-treatment xmlns:tp="http://www.plazi.org/taxpub"><tp:treatment-meta><kwd-group><label>Taxon classification</label><kwd><named-content content-type="kingdom">Plantae</named-content></kwd><kwd><named-content content-type="order">Caryophyllales</named-content></kwd><kwd><named-content content-type="family">Caryophyllaceae</named-content></kwd></kwd-group><mixed-citation publication-type="journal"><person-group><name><surname>Gillespie</surname><given-names>Lynn J.</given-names></name><name><surname>Saarela</surname><given-names>Jeffery M.</given-names></name><name><surname>Sokoloff</surname><given-names>Paul C.</given-names></name><name><surname>Bull</surname><given-names>Roger D.</given-names></name></person-group><article-title>New vascular plant records for the Canadian Arctic Archipelago</article-title><source>PhytoKeys</source><day>25</day><month>6</month><year>2015</year><volume>2015</volume><issue>52</issue><fpage>23</fpage><lpage>79</lpage><pub-id pub-id-type="doi">10.3897/phytokeys.52.8721</pub-id></mixed-citation></tp:treatment-meta><tp:nomenclature><tp:taxon-name>
                                <tp:taxon-name-part taxon-name-part-type="genus">Arenaria</tp:taxon-name-part>
                                <tp:taxon-name-part taxon-name-part-type="species">longipedunculata</tp:taxon-name-part>
                            </tp:taxon-name><tp:taxon-authority>Hultén</tp:taxon-authority></tp:nomenclature><tp:treatment-sec sec-type="Common name"><title>Common name.</title><p>Long-stemmed sandwort</p></tp:treatment-sec><tp:treatment-sec sec-type="Distribution"><title>Distribution.</title><p>Arctic-alpine amphi-Beringia–North America</p></tp:treatment-sec><tp:treatment-sec sec-type="Comments"><title>Comments.</title><p>Our collections are the first records of the species for the CAA and Nunavut. Described by <xref ref-type="bibr" rid="B55">Hultén (1966)</xref> from Arctic Alaska, this species was considered conspecific with <italic><tp:taxon-name><tp:taxon-name-part taxon-name-part-type="genus">Arenaria</tp:taxon-name-part> <tp:taxon-name-part taxon-name-part-type="species">humifusa</tp:taxon-name-part></tp:taxon-name></italic> by <xref ref-type="bibr" rid="B76">Porsild and Cody (1980)</xref>, but has most recently been treated as a separate species (<xref ref-type="bibr" rid="B22">Cody 2000</xref>, <xref ref-type="bibr" rid="B48">Hartman et al. 2005</xref>, <xref ref-type="bibr" rid="B37">Elven et al. 2011</xref>). While considered to have an amphi-Beringian distribution, <xref ref-type="bibr" rid="B37">Elven et al. (2011)</xref> suggested that the species may also be present in the CAA and Greenland based on the results of a phylogeographical analysis of AFLP data (<xref ref-type="bibr" rid="B99">Westergaard et al. 2011</xref>), a hypothesis supported here. Our collections from southeastern Victoria Island (det. R. Elven) and Baffin Island were identified as this species based on the character combination of long pedicels (10–20 mm) with glandular villous pubescence (not very short retrorse), flowers long-exserted above the leaves, sepals glandular villous basally, and leaf blade margins ciliate proximally (at least sparsely) (<xref ref-type="bibr" rid="B48">Hartman et al. 2005</xref>). We found that pedicel length varied among collections and was sometimes shorter than the range given for <italic><tp:taxon-name><tp:taxon-name-part taxon-name-part-type="genus">Arenaria</tp:taxon-name-part> <tp:taxon-name-part taxon-name-part-type="species">longipedunculata</tp:taxon-name-part></tp:taxon-name></italic> (10–20 mm) in <xref ref-type="bibr" rid="B48">Hartman et al. (2005)</xref>; however, other characters were consistent with our identification. Pedicels are 10–20 mm (<italic>Saarela et al. 2776</italic>) and 5–10 mm long (<italic>Saarela et al. 2477</italic>) on the Baffin Island collections, and 9–12 mm long (<italic>Gillespie et al. 7721</italic>) on the Victoria Island collection (flowers were still in bud with pedicels up to 6 mm long on <italic>Gillespie et al. 8136</italic>). Plants were small and tufted, and were growing in moss on moist to wet riparian meadows on Victoria Island and in mossy tundra at base of slopes or cliffs on Baffin Island.</p><p>The ranges of <italic><tp:taxon-name><tp:taxon-name-part taxon-name-part-type="genus">Arenaria</tp:taxon-name-part> <tp:taxon-name-part taxon-name-part-type="species">longipedunculata</tp:taxon-name-part></tp:taxon-name></italic> and <italic><tp:taxon-name><tp:taxon-name-part taxon-name-part-type="genus">Arenaria</tp:taxon-name-part> <tp:taxon-name-part taxon-name-part-type="species">humifusa</tp:taxon-name-part></tp:taxon-name></italic> overlap in the Arctic Islands; indeed we collected both species in the Soper River-Kimmirut area on Baffin Island, and both on Victoria Island but in different localities. In northern Quebec and Newfoundland some large specimens identified as <italic><tp:taxon-name><tp:taxon-name-part taxon-name-part-type="genus">Arenaria</tp:taxon-name-part> <tp:taxon-name-part taxon-name-part-type="species">humifusa</tp:taxon-name-part></tp:taxon-name></italic> appear to approach <italic><tp:taxon-name><tp:taxon-name-part taxon-name-part-type="genus">Arenaria</tp:taxon-name-part> <tp:taxon-name-part taxon-name-part-type="species">longipedunculata</tp:taxon-name-part></tp:taxon-name></italic> in some characters; these robust matted plants have elongate stems with long internodes and pedicels. Further study of this species complex is needed to determine more precisely species boundaries and distributions and to determine if hybrid or introgressed populations exist in the Canadian Arctic.</p></tp:treatment-sec><tp:treatment-sec sec-type="Specimens examined"><title>Specimens examined.</title><p><bold>Canada. Nunavut</bold>: Kitikmeot Region, Victoria Island, vicinity of river flowing into Clauston Bay, 3–4 km from river mouth, <named-content xmlns:xlink="http://www.w3.org/1999/xlink" content-type="dwc:verbatimCoordinates" xlink:type="simple">69°2'39"N, 113°25'15"W</named-content>, 10–20 m, 8 July 2008, <italic>Gillespie, Saarela, Consaul &amp; Bull 7721</italic> (<ext-link xmlns:xlink="http://www.w3.org/1999/xlink" ext-link-type="uri" xlink:href="http://dx.doi.org/10.6084/m9.figshare.1408599" xlink:type="simple">CAN-592340</ext-link>); Kitikmeot Region, Victoria Island W end of Johansen Bay at mouth of Mackenzie Creek, <named-content xmlns:xlink="http://www.w3.org/1999/xlink" content-type="dwc:verbatimCoordinates" xlink:type="simple">68°36'4"N, 111°21'7"W</named-content>, 0–20 m, 20 July 2008, <italic>Gillespie, Saarela, Consaul &amp; Bull 8136</italic> (<ext-link xmlns:xlink="http://www.w3.org/1999/xlink" ext-link-type="uri" xlink:href="http://dx.doi.org/10.6084/m9.figshare.1408602" xlink:type="simple">CAN-593142</ext-link>); Qikiqtaaluk Region, Baffin Island, Katannilik Territorial Park Reserve, Soper River, 18.5 km downstream (south) of its confluence with the Livingstone River, 2 km south of Emergency Cabin #8, west side of river, <named-content xmlns:xlink="http://www.w3.org/1999/xlink" content-type="dwc:verbatimCoordinates" xlink:type="simple">62°59'20"N, 69°43'41"W</named-content>, 36 m, 15 July 2012, <italic>Saarela, Gillespie, Sokoloff &amp; Bull 2477</italic> (<ext-link xmlns:xlink="http://www.w3.org/1999/xlink" ext-link-type="uri" xlink:href="http://dx.doi.org/10.6084/m9.figshare.1408601" xlink:type="simple">CAN-601731</ext-link>); Qikiqtaaluk Region, Baffin Island, Kimmirut, west end of Fundo Lake, ca. 2 km west of hamlet, <named-content xmlns:xlink="http://www.w3.org/1999/xlink" content-type="dwc:verbatimCoordinates" xlink:type="simple">62°50'44"N, 69°54'6"W</named-content>, 40 m, 22 July 2012, <italic>Saarela, Gillespie, Sokoloff &amp; Bull 2776</italic> (<ext-link xmlns:xlink="http://www.w3.org/1999/xlink" ext-link-type="uri" xlink:href="http://dx.doi.org/10.6084/m9.figshare.1408600" xlink:type="simple">CAN-601732</ext-link>).</p></tp:treatment-sec><ref-list><ref id="B55"><mixed-citation xmlns:xlink="http://www.w3.org/1999/xlink" xlink:type="simple"><person-group><name name-style="western"><surname>Hultén</surname><given-names>E</given-names></name></person-group> (<year>1966</year>) <article-title>New species of <italic><tp:taxon-name><tp:taxon-name-part taxon-name-part-type="genus">Arenaria</tp:taxon-name-part></tp:taxon-name></italic> and <italic><tp:taxon-name><tp:taxon-name-part taxon-name-part-type="genus">Draba</tp:taxon-name-part></tp:taxon-name></italic> from Alaska and Yukon.</article-title> <source>Botaniska Notiser</source> <volume>119</volume>: <fpage>313</fpage>–<lpage>316</lpage>.</mixed-citation></ref><ref id="B76"><mixed-citation xmlns:xlink="http://www.w3.org/1999/xlink" xlink:type="simple"><person-group><name name-style="western"><surname>Porsild</surname><given-names>AE</given-names></name><name name-style="western"><surname>Cody</surname><given-names>WJ</given-names></name></person-group> (<year>1980</year>) <source>Vascular Plants of the Continental Northwest Territories, Canada</source>. <publisher-name>National Museum of Natural Sciences, National Museums of Canada</publisher-name>, <publisher-loc>Ottawa</publisher-loc>, <fpage>1</fpage>–<lpage>667</lpage>.</mixed-citation></ref><ref id="B22"><mixed-citation xmlns:xlink="http://www.w3.org/1999/xlink" xlink:type="simple"><person-group><name name-style="western"><surname>Cody</surname><given-names>WJ</given-names></name></person-group> (<year>2000</year>) <source>Flora of the Yukon Territory</source>. <edition>2nd edition</edition>. <publisher-name>NRC Research Press</publisher-name>, <publisher-loc>Ottawa</publisher-loc>, <fpage>1</fpage>–<lpage>669</lpage>.</mixed-citation></ref><ref id="B48"><mixed-citation xmlns:xlink="http://www.w3.org/1999/xlink" xlink:type="simple"><person-group><name name-style="western"><surname>Hartman</surname><given-names>RL</given-names></name><name name-style="western"><surname>Rabeler</surname><given-names>RI</given-names></name><name name-style="western"><surname>Utech</surname><given-names>F</given-names></name></person-group> (<year>2005</year>) <article-title><italic><tp:taxon-name><tp:taxon-name-part taxon-name-part-type="genus">Arenaria</tp:taxon-name-part></tp:taxon-name></italic> Linnaeus.</article-title> In: <institution xlink:type="simple">Flora of North America Editorial Committee</institution> (<role>Ed.</role>) <source>Flora of North America North of Mexico, Volume 5 <tp:taxon-name><tp:taxon-name-part taxon-name-part-type="phylum">Magnoliophyta</tp:taxon-name-part></tp:taxon-name>: <tp:taxon-name><tp:taxon-name-part taxon-name-part-type="family">Caryophyllidae</tp:taxon-name-part></tp:taxon-name>, part 2</source>. <publisher-name>Oxford University Press</publisher-name>, <publisher-loc>Oxford and New York</publisher-loc>, <fpage>51</fpage>–<lpage>56</lpage>.</mixed-citation></ref><ref id="B37"><mixed-citation xmlns:xlink="http://www.w3.org/1999/xlink" xlink:type="simple"><person-group><name name-style="western"><surname>Elven</surname><given-names>R</given-names></name><name name-style="western"><surname>Murray</surname><given-names>DF</given-names></name><name name-style="western"><surname>Razzhivin</surname><given-names>VY</given-names></name><name name-style="western"><surname>Yurtsev</surname><given-names>BA</given-names></name></person-group> (<role>Eds</role>) (<year>2011</year>) <source>Annotated checklist of the Panarctic Flora (PAF): Vascular plants, version 1.0</source>. <ext-link ext-link-type="uri" xlink:href="http://nhm2.uio.no/paf" xlink:type="simple">http://nhm2.uio.no/paf</ext-link></mixed-citation></ref><ref id="B99"><mixed-citation xmlns:xlink="http://www.w3.org/1999/xlink" xlink:type="simple"><person-group><name name-style="western"><surname>Westergaard</surname><given-names>KB</given-names></name><name name-style="western"><surname>Alsos</surname><given-names>IG</given-names></name><name name-style="western"><surname>Popp</surname><given-names>M</given-names></name><name name-style="western"><surname>Engelskjøn</surname><given-names>T</given-names></name><name name-style="western"><surname>Flatberg</surname><given-names>KI</given-names></name><name name-style="western"><surname>Brochmann</surname><given-names>C</given-names></name></person-group> (<year>2011</year>) <article-title>Glacial survival may matter after all: nunatak signatures in the rare European populations of two west-arctic species.</article-title> <source>Molecular Ecology</source> <volume>20</volume>(<issue>2</issue>): <fpage>376</fpage>–<lpage>393</lpage>. doi: <ext-link ext-link-type="doi" xlink:href="10.1111/j.1365-294X.2010.04928.x" xlink:type="simple">10.1111/j.1365-294X.2010.04928.x</ext-link></mixed-citation></ref></ref-list></tp:taxon-treatment>
