# Supplementary material for: New vascular plant records for the Canadian Arctic Archipelago
Source: PhytoKeys. 2015 Jun 25;(52):23–79. doi: 10.3897/phytokeys.52.8721 (PMC4549883; doi:10.3897/phytokeys.52.8721)
Supplement: XML Treatment for Sabulina stricta [file phytokeys.52.8721-treatment18.xml]

<!DOCTYPE tp:taxon-treatment
  PUBLIC "-//TaxonX//DTD Taxonomic Treatment Publishing DTD v0 20100105//EN" "tax-treatment-NSO.dtd">
<tp:taxon-treatment xmlns:tp="http://www.plazi.org/taxpub"><tp:treatment-meta><kwd-group><label>Taxon classification</label><kwd><named-content content-type="kingdom">Plantae</named-content></kwd><kwd><named-content content-type="order">Caryophyllales</named-content></kwd><kwd><named-content content-type="family">Caryophyllaceae</named-content></kwd></kwd-group><mixed-citation publication-type="journal"><person-group><name><surname>Gillespie</surname><given-names>Lynn J.</given-names></name><name><surname>Saarela</surname><given-names>Jeffery M.</given-names></name><name><surname>Sokoloff</surname><given-names>Paul C.</given-names></name><name><surname>Bull</surname><given-names>Roger D.</given-names></name></person-group><article-title>New vascular plant records for the Canadian Arctic Archipelago</article-title><source>PhytoKeys</source><day>25</day><month>6</month><year>2015</year><volume>2015</volume><issue>52</issue><fpage>23</fpage><lpage>79</lpage><pub-id pub-id-type="doi">10.3897/phytokeys.52.8721</pub-id></mixed-citation></tp:treatment-meta><tp:nomenclature><tp:taxon-name>
                                <tp:taxon-name-part taxon-name-part-type="genus">Sabulina</tp:taxon-name-part>
                                <tp:taxon-name-part taxon-name-part-type="species">stricta</tp:taxon-name-part>
                            </tp:taxon-name><tp:taxon-authority>(Sw.) Rchb.</tp:taxon-authority><tp:nomenclature-citation-list><tp:nomenclature-citation><tp:taxon-name><tp:taxon-name-part taxon-name-part-type="genus">Minuartia</tp:taxon-name-part> <tp:taxon-name-part taxon-name-part-type="species">stricta</tp:taxon-name-part></tp:taxon-name><comment> (Sw.) Hiern</comment></tp:nomenclature-citation></tp:nomenclature-citation-list></tp:nomenclature><tp:treatment-sec sec-type="Common name"><title>Common name.</title><p>Bog stitchwort</p></tp:treatment-sec><tp:treatment-sec sec-type="Distribution"><title>Distribution.</title><p>Circumpolar-alpine</p></tp:treatment-sec><tp:treatment-sec sec-type="Comments"><title>Comments.</title><p>This species was first recorded for the western CAA, on southern Victoria Island, by <xref ref-type="bibr" rid="B92">Thannheiser et al. (2001</xref>; no voucher collection located), and is confirmed by our collection. The species is known from Baffin, Southampton, and Coats Islands in the eastern Arctic Islands, and has a scattered distribution across the low Arctic (and north-west alpine areas) from Alaska to Labrador and Greenland. On mainland Nunavut it is currently known only from the Hudson Bay area, and in the Northwest Territories from the vicinity of Great Bear Lake and the Hornaday River (<xref ref-type="bibr" rid="B76">Porsild and Cody 1980</xref>, <xref ref-type="bibr" rid="B80">Saarela et al. 2013a</xref>). The Victoria Island collections represent a range extension of ca. 400 km northeast of the Northwest Territories populations and ca. 1000 km west of the closest Nunavut population.</p><!--PageBreak--><p>This species was previously known as <italic><tp:taxon-name><tp:taxon-name-part taxon-name-part-type="genus">Minuartia</tp:taxon-name-part> <tp:taxon-name-part taxon-name-part-type="species">stricta</tp:taxon-name-part></tp:taxon-name></italic> (Sw.) Hiern (e.g., <xref ref-type="bibr" rid="B76">Porsild and Cody 1980</xref>, <xref ref-type="bibr" rid="B77">Rabeler et al. 2005</xref>, <xref ref-type="bibr" rid="B1">Aiken et al. 2007</xref>) (the name <italic><tp:taxon-name><tp:taxon-name-part taxon-name-part-type="genus">Sabulina</tp:taxon-name-part> <tp:taxon-name-part taxon-name-part-type="species">stricta</tp:taxon-name-part></tp:taxon-name></italic> (Michx.) Small ex Rydb., based on <italic><tp:taxon-name><tp:taxon-name-part taxon-name-part-type="genus">Arenaria</tp:taxon-name-part> <tp:taxon-name-part taxon-name-part-type="species">stricta</tp:taxon-name-part></tp:taxon-name></italic> Michx. [=<italic><tp:taxon-name><tp:taxon-name-part taxon-name-part-type="genus">Sabulina</tp:taxon-name-part> <tp:taxon-name-part taxon-name-part-type="species">michauxii</tp:taxon-name-part></tp:taxon-name></italic> (Fenzl) Dillenb. &amp; Kadereit, a non-Arctic species], is an illegitimate homonym). Recent molecular studies have determined <italic><tp:taxon-name><tp:taxon-name-part taxon-name-part-type="genus">Minuartia</tp:taxon-name-part></tp:taxon-name></italic> to be polyphyletic (<xref ref-type="bibr" rid="B46">Harbaugh-Reynaud et al. 2010</xref>, <xref ref-type="bibr" rid="B45">Greenberg and Donoghue 2011</xref>, <xref ref-type="bibr" rid="B81">Saarela et al. 2013b</xref>, <xref ref-type="bibr" rid="B34">Dillenberger and Kadereit 2014</xref>). The most comprehensive sampling of the genus was conducted by <xref ref-type="bibr" rid="B34">Dillenberger and Kadereit (2014)</xref>, who proposed a new classification of the group. The clade to which <italic><tp:taxon-name><tp:taxon-name-part taxon-name-part-type="genus">Minuartia</tp:taxon-name-part> <tp:taxon-name-part taxon-name-part-type="species">stricta</tp:taxon-name-part></tp:taxon-name></italic> belongs (“clade 10”) has been segregated as a distinct genus, <italic><tp:taxon-name><tp:taxon-name-part taxon-name-part-type="genus">Sabulina</tp:taxon-name-part></tp:taxon-name></italic> Rchb., with 65 species. <italic><tp:taxon-name><tp:taxon-name-part taxon-name-part-type="genus">Sabulina</tp:taxon-name-part></tp:taxon-name></italic> includes four other Canadian Arctic species: <italic><tp:taxon-name><tp:taxon-name-part taxon-name-part-type="genus">Sabulina</tp:taxon-name-part> <tp:taxon-name-part taxon-name-part-type="species">dawsonensis</tp:taxon-name-part></tp:taxon-name></italic> (Britton) Rydb. [syn. <italic><tp:taxon-name><tp:taxon-name-part taxon-name-part-type="genus">Minuartia</tp:taxon-name-part> <tp:taxon-name-part taxon-name-part-type="species">dawsonensis</tp:taxon-name-part></tp:taxon-name></italic> (Britton) House], <italic><tp:taxon-name><tp:taxon-name-part taxon-name-part-type="genus">Sabulina</tp:taxon-name-part> <tp:taxon-name-part taxon-name-part-type="species">elegans</tp:taxon-name-part></tp:taxon-name></italic> (Cham. &amp; Schltdl.) Dillenb. &amp; Kadereit [syn. <italic><tp:taxon-name><tp:taxon-name-part taxon-name-part-type="genus">Minuartia</tp:taxon-name-part> <tp:taxon-name-part taxon-name-part-type="species">elegans</tp:taxon-name-part></tp:taxon-name></italic> (Cham. &amp; Schltdl.) Schischk], <italic><tp:taxon-name><tp:taxon-name-part taxon-name-part-type="genus">Sabulina</tp:taxon-name-part> <tp:taxon-name-part taxon-name-part-type="species">rossii</tp:taxon-name-part></tp:taxon-name></italic> (R.Br.) Dillenb. &amp; Kadereit [syn. <italic><tp:taxon-name><tp:taxon-name-part taxon-name-part-type="genus">Minuartia</tp:taxon-name-part> <tp:taxon-name-part taxon-name-part-type="species">rossii</tp:taxon-name-part></tp:taxon-name></italic> (R.Br.) Graebn.], <italic><tp:taxon-name><tp:taxon-name-part taxon-name-part-type="genus">Sabulina</tp:taxon-name-part> <tp:taxon-name-part taxon-name-part-type="species">rubella</tp:taxon-name-part></tp:taxon-name></italic> (Wahlenb.) Dillenb. &amp; Kadereit [syn. <italic><tp:taxon-name><tp:taxon-name-part taxon-name-part-type="genus">Minuartia</tp:taxon-name-part> <tp:taxon-name-part taxon-name-part-type="species">rubella</tp:taxon-name-part></tp:taxon-name></italic> (Wahlenb.) Hiern.]. Four Canadian Arctic species, <italic><tp:taxon-name><tp:taxon-name-part taxon-name-part-type="genus">Minuartia</tp:taxon-name-part> <tp:taxon-name-part taxon-name-part-type="species">biflora</tp:taxon-name-part></tp:taxon-name></italic> (L.) Schinz &amp; Thell., <italic><tp:taxon-name><tp:taxon-name-part taxon-name-part-type="genus">Minuartia</tp:taxon-name-part> <tp:taxon-name-part taxon-name-part-type="species">arctica</tp:taxon-name-part></tp:taxon-name></italic> (Steven ex Ser.) Graebn., <italic><tp:taxon-name><tp:taxon-name-part taxon-name-part-type="genus">Minuartia</tp:taxon-name-part> <tp:taxon-name-part taxon-name-part-type="species">obtusiloba</tp:taxon-name-part></tp:taxon-name></italic> (Rydb.) House, and <italic><tp:taxon-name><tp:taxon-name-part taxon-name-part-type="genus">Minuartia</tp:taxon-name-part> <tp:taxon-name-part taxon-name-part-type="species">yukonensis</tp:taxon-name-part></tp:taxon-name></italic> Hultén, are part of “clade 6” in <xref ref-type="bibr" rid="B34">Dillenberger and Kadereit (2014)</xref>, which they recognize as the genus <italic><tp:taxon-name><tp:taxon-name-part taxon-name-part-type="genus">Cherleria</tp:taxon-name-part></tp:taxon-name></italic> L., with some 19 species. Combinations for these species in <italic><tp:taxon-name><tp:taxon-name-part taxon-name-part-type="genus">Cherleria</tp:taxon-name-part></tp:taxon-name></italic> are not available; we assume they will be published in a revision of <italic><tp:taxon-name><tp:taxon-name-part taxon-name-part-type="genus">Cherleria</tp:taxon-name-part></tp:taxon-name></italic> that is noted to be in preparation (<xref ref-type="bibr" rid="B34">Dillenberger and Kadereit 2014</xref>, see their Appendix S3). <italic><tp:taxon-name><tp:taxon-name-part taxon-name-part-type="genus">Cherleria</tp:taxon-name-part></tp:taxon-name></italic> is distinguished from <italic><tp:taxon-name><tp:taxon-name-part taxon-name-part-type="genus">Sabulina</tp:taxon-name-part></tp:taxon-name></italic> by sepals obtuse and oblong (versus acute and linear-lanceolate) (<xref ref-type="bibr" rid="B34">Dillenberger and Kadereit 2014</xref>). <italic><tp:taxon-name><tp:taxon-name-part taxon-name-part-type="genus">Minuartia</tp:taxon-name-part> <tp:taxon-name-part taxon-name-part-type="species">macrocarpa</tp:taxon-name-part></tp:taxon-name></italic> (Pursh) Ostenfeld (= <italic><tp:taxon-name><tp:taxon-name-part taxon-name-part-type="genus">Pseudocherleria</tp:taxon-name-part> <tp:taxon-name-part taxon-name-part-type="species">macrocarpa</tp:taxon-name-part></tp:taxon-name></italic> (Pursh) Dillenb. &amp; Kadereit) is part of “clade 3”, which is recognized as the new genus <italic><tp:taxon-name><tp:taxon-name-part taxon-name-part-type="genus">Pseudocherleria</tp:taxon-name-part></tp:taxon-name></italic> Dillenb. &amp; Kadereit, with ca. 12 species. <italic><tp:taxon-name><tp:taxon-name-part taxon-name-part-type="genus">Pseudocherleria</tp:taxon-name-part></tp:taxon-name></italic> has obtuse sepals, but differs in its long acute multicellular hairs (<xref ref-type="bibr" rid="B34">Dillenberger and Kadereit 2014</xref>). <italic><tp:taxon-name><tp:taxon-name-part taxon-name-part-type="genus">Minuartia</tp:taxon-name-part> <tp:taxon-name-part taxon-name-part-type="species">groenlandica</tp:taxon-name-part></tp:taxon-name></italic> (Retzius) Ostenfeld (= <italic><tp:taxon-name><tp:taxon-name-part taxon-name-part-type="genus">Mononeuria</tp:taxon-name-part> <tp:taxon-name-part taxon-name-part-type="species">groenlandica</tp:taxon-name-part></tp:taxon-name></italic> (Retzius) Dillenb. &amp; Kadereit) is part of “clade 5”, recognized as the genus <italic><tp:taxon-name><tp:taxon-name-part taxon-name-part-type="genus">Mononeuria</tp:taxon-name-part></tp:taxon-name></italic> Rchb., characterized by an annual or biennial habit and emarginate petals (sometimes absent) twice as long as the sepals (<xref ref-type="bibr" rid="B34">Dillenberger and Kadereit 2014</xref>). There are no species of <italic><tp:taxon-name><tp:taxon-name-part taxon-name-part-type="genus">Minuartia</tp:taxon-name-part></tp:taxon-name></italic> s.s. in the Canadian Arctic. Of the above species only <italic><tp:taxon-name><tp:taxon-name-part taxon-name-part-type="genus">Sabulina</tp:taxon-name-part> <tp:taxon-name-part taxon-name-part-type="species">elegans</tp:taxon-name-part></tp:taxon-name></italic>, <italic><tp:taxon-name><tp:taxon-name-part taxon-name-part-type="genus">Sabulina</tp:taxon-name-part> <tp:taxon-name-part taxon-name-part-type="species">rossii</tp:taxon-name-part></tp:taxon-name></italic>, <italic><tp:taxon-name><tp:taxon-name-part taxon-name-part-type="genus">Sabulina</tp:taxon-name-part> <tp:taxon-name-part taxon-name-part-type="species">rubella</tp:taxon-name-part></tp:taxon-name></italic>, <italic><tp:taxon-name><tp:taxon-name-part taxon-name-part-type="genus">Sabulina</tp:taxon-name-part> <tp:taxon-name-part taxon-name-part-type="species">stricta</tp:taxon-name-part></tp:taxon-name></italic>, and <italic><tp:taxon-name><tp:taxon-name-part taxon-name-part-type="genus">Minuartia</tp:taxon-name-part> <tp:taxon-name-part taxon-name-part-type="species">biflora</tp:taxon-name-part></tp:taxon-name></italic> occur in the CAA.</p><p><italic><tp:taxon-name><tp:taxon-name-part taxon-name-part-type="genus">Sabulina</tp:taxon-name-part> <tp:taxon-name-part taxon-name-part-type="species">stricta</tp:taxon-name-part></tp:taxon-name></italic> may be distinguished from the closely related and largely sympatric <italic><tp:taxon-name><tp:taxon-name-part taxon-name-part-type="genus">Sabulina</tp:taxon-name-part> <tp:taxon-name-part taxon-name-part-type="species">rossii</tp:taxon-name-part></tp:taxon-name></italic>–<italic><tp:taxon-name><tp:taxon-name-part taxon-name-part-type="genus">Sabulina</tp:taxon-name-part> <tp:taxon-name-part taxon-name-part-type="species">elegans</tp:taxon-name-part></tp:taxon-name></italic> species complex by the presence of branched flowering stems bearing two or more flowers (versus always unbranched and 1-flowered in the latter). Recent molecular evidence suggests that <italic><tp:taxon-name><tp:taxon-name-part taxon-name-part-type="genus">Sabulina</tp:taxon-name-part> <tp:taxon-name-part taxon-name-part-type="species">stricta</tp:taxon-name-part></tp:taxon-name></italic> may be part of this species complex and not easily separable from the genetically diverse species <italic><tp:taxon-name><tp:taxon-name-part taxon-name-part-type="genus">Sabulina</tp:taxon-name-part> <tp:taxon-name-part taxon-name-part-type="species">elegans</tp:taxon-name-part></tp:taxon-name></italic> (<xref ref-type="bibr" rid="B81">Saarela et al. 2013b</xref>, S. Leung and L.J. Gillespie, unpubl. data).</p></tp:treatment-sec><tp:treatment-sec sec-type="Specimens examined"><title>Specimens examined.</title><p><bold>Canada. Nunavut</bold>: Kitikmeot Region, Victoria Island, rocky hills S of large unnamed lake ca. 18 km ENE of Johansen Bay airstrip, <named-content xmlns:xlink="http://www.w3.org/1999/xlink" content-type="dwc:verbatimCoordinates" xlink:type="simple">68°38'43"N, 110°40'9"W</named-content>, 50–80 m, 14 July 2008, <italic>Gillespie, Saarela, Consaul &amp; Bull 7966</italic> (ALA, <ext-link xmlns:xlink="http://www.w3.org/1999/xlink" ext-link-type="uri" xlink:href="http://dx.doi.org/10.6084/m9.figshare.1408604" xlink:type="simple">CAN-592334</ext-link>, MT, O).</p><fig id="F12" position="float" orientation="portrait"><label>Figure 12.</label><caption><p><italic><tp:taxon-name><tp:taxon-name-part taxon-name-part-type="genus">Arenaria</tp:taxon-name-part> <tp:taxon-name-part taxon-name-part-type="species">humifusa</tp:taxon-name-part></tp:taxon-name></italic>: <bold>A</bold> habitat <bold>B</bold> habit <bold>C</bold> flowers, <italic>Gillespie et al. 9882</italic>. Photographs by L.J. Gillespie.</p></caption><graphic xmlns:xlink="http://www.w3.org/1999/xlink" xlink:href="phytokeys-052-023-g012.jpg" position="float" orientation="portrait" xlink:type="simple" id="oo_45902.jpg"/></fig><!--PageBreak--></tp:treatment-sec><ref-list><ref id="B92"><mixed-citation xmlns:xlink="http://www.w3.org/1999/xlink" xlink:type="simple"><person-group><name name-style="western"><surname>Thannheiser</surname><given-names>D</given-names></name><name name-style="western"><surname>Moller</surname><given-names>I</given-names></name><name name-style="western"><surname>Geesink</surname><given-names>B</given-names></name><name name-style="western"><surname>Wuthrich</surname><given-names>C</given-names></name></person-group> (<year>2001</year>) <article-title>Floristic studies on Victoria Island (Canadian Arctic).</article-title> <source>Hamburger Vegetationsgeographische Mitteilungen</source> <volume>14</volume>: <fpage>53</fpage>–<lpage>58</lpage>.</mixed-citation></ref><ref id="B76"><mixed-citation xmlns:xlink="http://www.w3.org/1999/xlink" xlink:type="simple"><person-group><name name-style="western"><surname>Porsild</surname><given-names>AE</given-names></name><name name-style="western"><surname>Cody</surname><given-names>WJ</given-names></name></person-group> (<year>1980</year>) <source>Vascular Plants of the Continental Northwest Territories, Canada</source>. <publisher-name>National Museum of Natural Sciences, National Museums of Canada</publisher-name>, <publisher-loc>Ottawa</publisher-loc>, <fpage>1</fpage>–<lpage>667</lpage>.</mixed-citation></ref><ref id="B80"><mixed-citation xmlns:xlink="http://www.w3.org/1999/xlink" xlink:type="simple"><person-group><name name-style="western"><surname>Saarela</surname><given-names>JM</given-names></name><name name-style="western"><surname>Gillespie</surname><given-names>LJ</given-names></name><name name-style="western"><surname>Consaul</surname><given-names>LL</given-names></name><name name-style="western"><surname>Bull</surname><given-names>RD</given-names></name></person-group> (<year>2013a</year>) <article-title>Annotated checklist to the vascular plant flora of Tuktut Nogait National Park and the Melville Hills region (Canadian Low Arctic).</article-title> <source>Phytotaxa</source> <volume>102</volume>: <fpage>1</fpage>–<lpage>177</lpage>. doi: <ext-link ext-link-type="doi" xlink:href="10.11646/phytotaxa.102.1.1" xlink:type="simple">10.11646/phytotaxa.102.1.1</ext-link></mixed-citation></ref><ref id="B77"><mixed-citation xmlns:xlink="http://www.w3.org/1999/xlink" xlink:type="simple"><person-group><name name-style="western"><surname>Rabeler</surname><given-names>RK</given-names></name><name name-style="western"><surname>Hartman</surname><given-names>RL</given-names></name><name name-style="western"><surname>Utech</surname><given-names>FH</given-names></name></person-group> (<year>2005</year>) <article-title><italic><tp:taxon-name><tp:taxon-name-part taxon-name-part-type="genus">Minuartia</tp:taxon-name-part></tp:taxon-name></italic> Linnaeus.</article-title> In: <institution xlink:type="simple">Flora of North America Editorial Committee</institution> (<role>Ed.</role>) <source>Flora of North America North of Mexico, Volume 5 <tp:taxon-name><tp:taxon-name-part taxon-name-part-type="phylum">Magnoliophyta</tp:taxon-name-part></tp:taxon-name>: <tp:taxon-name><tp:taxon-name-part taxon-name-part-type="family">Caryophyllidae</tp:taxon-name-part></tp:taxon-name>, part 2</source>. <publisher-name>Oxford University Press</publisher-name>, <publisher-loc>Oxford and New York</publisher-loc>, <fpage>116</fpage>–<lpage>136</lpage>.</mixed-citation></ref><ref id="B1"><mixed-citation xmlns:xlink="http://www.w3.org/1999/xlink" xlink:type="simple"><person-group><name name-style="western"><surname>Aiken</surname><given-names>SG</given-names></name><name name-style="western"><surname>Dallwitz</surname><given-names>MJ</given-names></name><name name-style="western"><surname>Consaul</surname><given-names>LL</given-names></name><name name-style="western"><surname>McJannet</surname><given-names>CL</given-names></name><name name-style="western"><surname>Boles</surname><given-names>RL</given-names></name><name name-style="western"><surname>Argus</surname><given-names>GW</given-names></name><name name-style="western"><surname>Gillett</surname><given-names>JM</given-names></name><name name-style="western"><surname>Scott</surname><given-names>PJ</given-names></name><name name-style="western"><surname>Elven</surname><given-names>R</given-names></name><name name-style="western"><surname>LeBlanc</surname><given-names>MC</given-names></name><name name-style="western"><surname>Gillespie</surname><given-names>LJ</given-names></name><name name-style="western"><surname>Brysting</surname><given-names>AK</given-names></name><name name-style="western"><surname>Solstad</surname><given-names>H</given-names></name><name name-style="western"><surname>Harris</surname><given-names>JG</given-names></name></person-group> (<year>2007</year>) <source>Flora of the Canadian Arctic Archipelago: Descriptions, Illustrations, Identification, and Information Retrieval [CD-ROM]</source>. <publisher-name>NRC Research Press, National Research Council of Canada</publisher-name>, <publisher-loc>Ottawa</publisher-loc>. <ext-link ext-link-type="uri" xlink:href="http://nature.ca/en/research-collections/research-projects/flora-canadian-arctic-archipelago/" xlink:type="simple">http://nature.ca/en/research-collections/research-projects/flora-canadian-arctic-archipelago/</ext-link></mixed-citation></ref><ref id="B46"><mixed-citation xmlns:xlink="http://www.w3.org/1999/xlink" xlink:type="simple"><person-group><name name-style="western"><surname>Harbaugh-Reynaud</surname><given-names>D</given-names></name><name name-style="western"><surname>Nepokroeff</surname><given-names>M</given-names></name><name name-style="western"><surname>Rabeler</surname><given-names>RK</given-names></name><name name-style="western"><surname>McNeill</surname><given-names>J</given-names></name><name name-style="western"><surname>Zimmer</surname><given-names>EA</given-names></name><name name-style="western"><surname>Wagner</surname><given-names>WL</given-names></name></person-group> (<year>2010</year>) <article-title>A new lineage-based tribal classification of the family <tp:taxon-name><tp:taxon-name-part taxon-name-part-type="family">Caryophyllaceae</tp:taxon-name-part></tp:taxon-name>.</article-title> <source>International Journal of Plant Sciences</source> <volume>171</volume>: <fpage>185</fpage>–<lpage>198</lpage>. doi: <ext-link ext-link-type="doi" xlink:href="10.1086/648993" xlink:type="simple">10.1086/648993</ext-link></mixed-citation></ref><ref id="B45"><mixed-citation xmlns:xlink="http://www.w3.org/1999/xlink" xlink:type="simple"><person-group><name name-style="western"><surname>Greenberg</surname><given-names>AK</given-names></name><name name-style="western"><surname>Donoghue</surname><given-names>MJ</given-names></name></person-group> (<year>2011</year>) <article-title>Molecular systematics and character evolution in <tp:taxon-name><tp:taxon-name-part taxon-name-part-type="family">Caryophyllaceae</tp:taxon-name-part></tp:taxon-name>.</article-title> <source>Taxon</source> <volume>60</volume>: <fpage>1637</fpage>–<lpage>1652</lpage>.</mixed-citation></ref><ref id="B81"><mixed-citation xmlns:xlink="http://www.w3.org/1999/xlink" xlink:type="simple"><person-group><name name-style="western"><surname>Saarela</surname><given-names>JM</given-names></name><name name-style="western"><surname>Sokoloff</surname><given-names>PC</given-names></name><name name-style="western"><surname>Gillespie</surname><given-names>LJ</given-names></name><name name-style="western"><surname>Consaul</surname><given-names>LL</given-names></name><name name-style="western"><surname>Bull</surname><given-names>RD</given-names></name></person-group> (<year>2013b</year>) <article-title>DNA barcoding the Canadian Arctic flora: core plastid barcodes (<italic>rbcL</italic> + <italic>matK</italic>) for 490 vascular plant species.</article-title> <source>PLoS ONE</source> <volume>8</volume>: <elocation-id>e77982</elocation-id>. doi: <ext-link ext-link-type="doi" xlink:href="10.1371/journal.pone.0077982" xlink:type="simple">10.1371/journal.pone.0077982</ext-link></mixed-citation></ref><ref id="B34"><mixed-citation xmlns:xlink="http://www.w3.org/1999/xlink" xlink:type="simple"><person-group><name name-style="western"><surname>Dillenberger</surname><given-names>MS</given-names></name><name name-style="western"><surname>Kadereit</surname><given-names>JW</given-names></name></person-group> (<year>2014</year>) <article-title>Maximum polyphyly: Multiple origins and delimitation with plesiomorphic characters require a new circumscription of <italic><tp:taxon-name><tp:taxon-name-part taxon-name-part-type="genus">Minuartia</tp:taxon-name-part></tp:taxon-name></italic> (<tp:taxon-name><tp:taxon-name-part taxon-name-part-type="family">Caryophyllaceae</tp:taxon-name-part></tp:taxon-name>).</article-title> <source>Taxon</source> <volume>63</volume>: <fpage>64</fpage>–<lpage>88</lpage>. doi: <ext-link ext-link-type="doi" xlink:href="10.12705/631.5" xlink:type="simple">10.12705/631.5</ext-link></mixed-citation></ref></ref-list></tp:taxon-treatment>
