# Supplementary material for: New vascular plant records for the Canadian Arctic Archipelago
Source: PhytoKeys. 2015 Jun 25;(52):23–79. doi: 10.3897/phytokeys.52.8721 (PMC4549883; doi:10.3897/phytokeys.52.8721)
Supplement: XML Treatment for Andromeda polifolia [file phytokeys.52.8721-treatment19.xml]

<!DOCTYPE tp:taxon-treatment
  PUBLIC "-//TaxonX//DTD Taxonomic Treatment Publishing DTD v0 20100105//EN" "tax-treatment-NSO.dtd">
<tp:taxon-treatment xmlns:tp="http://www.plazi.org/taxpub"><tp:treatment-meta><kwd-group><label>Taxon classification</label><kwd><named-content content-type="kingdom">Plantae</named-content></kwd><kwd><named-content content-type="order">Ericales</named-content></kwd><kwd><named-content content-type="family">Ericaceae</named-content></kwd></kwd-group><mixed-citation publication-type="journal"><person-group><name><surname>Gillespie</surname><given-names>Lynn J.</given-names></name><name><surname>Saarela</surname><given-names>Jeffery M.</given-names></name><name><surname>Sokoloff</surname><given-names>Paul C.</given-names></name><name><surname>Bull</surname><given-names>Roger D.</given-names></name></person-group><article-title>New vascular plant records for the Canadian Arctic Archipelago</article-title><source>PhytoKeys</source><day>25</day><month>6</month><year>2015</year><volume>2015</volume><issue>52</issue><fpage>23</fpage><lpage>79</lpage><pub-id pub-id-type="doi">10.3897/phytokeys.52.8721</pub-id></mixed-citation></tp:treatment-meta><tp:nomenclature><tp:taxon-name>
                                <tp:taxon-name-part taxon-name-part-type="genus">Andromeda</tp:taxon-name-part>
                                <tp:taxon-name-part taxon-name-part-type="species">polifolia</tp:taxon-name-part>
                            </tp:taxon-name><tp:taxon-authority>L.</tp:taxon-authority><xref ref-type="fig" rid="F13">Fig. 13</xref><!--PageBreak--><!--PageBreak--></tp:nomenclature><tp:treatment-sec sec-type="Common name"><title>Common name.</title><p>Bog rosemary</p></tp:treatment-sec><tp:treatment-sec sec-type="Distribution"><title>Distribution.</title><p>Circumboreal-polar</p></tp:treatment-sec><tp:treatment-sec sec-type="Comments"><title>Comments.</title><p>This species was first reported from the Arctic Islands by <xref ref-type="bibr" rid="B92">Thannheiser et al. (2001</xref>; no voucher collection located for confirmation), at Johansen Bay on the southern coast of Victoria Island; however, it was not included in <xref ref-type="bibr" rid="B1">Aiken et al. (2007)</xref>. We collected it at Johansen Bay, confirming its presence there, and along the Soper River on southern Baffin Island, extending the range of this boreal species northwards across the low Arctic islands.</p><p><italic><tp:taxon-name><tp:taxon-name-part taxon-name-part-type="genus">Andromeda</tp:taxon-name-part> <tp:taxon-name-part taxon-name-part-type="species">polifolia</tp:taxon-name-part></tp:taxon-name></italic> has a broad circumboreal-polar distribution, and occurs from Alaska across much of Canada and northern United States to western Greenland (<xref ref-type="bibr" rid="B38">Fabijan 2009</xref>). Numerous collections have been reported from the mainland Arctic (<xref ref-type="bibr" rid="B76">Porsild and Cody 1980</xref>, <xref ref-type="bibr" rid="B80">Saarela et al. 2013a</xref>), including sites south of Coronation Gulf across from our collection site on Victoria Island. On Victoria Island we encountered a single, large population of the species growing in dense moss-sedge mats along the sides of hummocks and polygon ridges in a hummocky, moist to wet sedge meadow on a gentle west-facing slope, in association with <italic><tp:taxon-name><tp:taxon-name-part taxon-name-part-type="genus">Dryas</tp:taxon-name-part> <tp:taxon-name-part taxon-name-part-type="species">integrifolia</tp:taxon-name-part></tp:taxon-name></italic>, <italic><tp:taxon-name><tp:taxon-name-part taxon-name-part-type="genus">Arctous</tp:taxon-name-part> <tp:taxon-name-part taxon-name-part-type="species">rubra</tp:taxon-name-part></tp:taxon-name></italic>, <italic><tp:taxon-name><tp:taxon-name-part taxon-name-part-type="genus">Vaccinium</tp:taxon-name-part> <tp:taxon-name-part taxon-name-part-type="species">uliginosum</tp:taxon-name-part></tp:taxon-name></italic>, <tp:taxon-name><tp:taxon-name-part taxon-name-part-type="genus">Rhododendron</tp:taxon-name-part> <tp:taxon-name-part taxon-name-part-type="species">tomentosum</tp:taxon-name-part> <tp:taxon-name-part taxon-name-part-type="infraspecific-rank">subsp.</tp:taxon-name-part> <tp:taxon-name-part taxon-name-part-type="subspecies">decumbens</tp:taxon-name-part></tp:taxon-name>, <italic><tp:taxon-name><tp:taxon-name-part taxon-name-part-type="genus">Salix</tp:taxon-name-part> <tp:taxon-name-part taxon-name-part-type="species">reticulata</tp:taxon-name-part></tp:taxon-name></italic>, <italic><tp:taxon-name><tp:taxon-name-part taxon-name-part-type="genus">Cassiope</tp:taxon-name-part> <tp:taxon-name-part taxon-name-part-type="species">tetragona</tp:taxon-name-part></tp:taxon-name></italic> and <italic><tp:taxon-name><tp:taxon-name-part taxon-name-part-type="genus">Carex</tp:taxon-name-part></tp:taxon-name></italic> spp. We collected the species in the Soper River valley, Baffin Island, in a large, wet and hummocky sedge meadow, growing in association with <italic><tp:taxon-name><tp:taxon-name-part taxon-name-part-type="genus">Carex</tp:taxon-name-part> <tp:taxon-name-part taxon-name-part-type="species">rariflora</tp:taxon-name-part></tp:taxon-name></italic>, <italic><tp:taxon-name><tp:taxon-name-part taxon-name-part-type="genus">Betula</tp:taxon-name-part> <tp:taxon-name-part taxon-name-part-type="species">glandulosa</tp:taxon-name-part></tp:taxon-name></italic>, <italic><tp:taxon-name><tp:taxon-name-part taxon-name-part-type="genus">Salix</tp:taxon-name-part> <tp:taxon-name-part taxon-name-part-type="species">arctophila</tp:taxon-name-part></tp:taxon-name></italic>, and <italic><tp:taxon-name><tp:taxon-name-part taxon-name-part-type="genus">Luzula</tp:taxon-name-part> <tp:taxon-name-part taxon-name-part-type="species">wahlenbergii</tp:taxon-name-part></tp:taxon-name></italic>. We observed three patches at this location, one 3 × 2 m, and two smaller ones along the edge of a pond. Our collection in this area was made on the east side of the Soper River; we also observed the species in the area on the west side of the river, but did not collect it there.</p><p><xref ref-type="bibr" rid="B37">Elven et al. (2011)</xref> provisionally treat <italic><tp:taxon-name><tp:taxon-name-part taxon-name-part-type="genus">Andromeda</tp:taxon-name-part> <tp:taxon-name-part taxon-name-part-type="species">polifolia</tp:taxon-name-part></tp:taxon-name></italic> as two subspecies—the Eurasian <tp:taxon-name><tp:taxon-name-part taxon-name-part-type="genus">Andromeda</tp:taxon-name-part> <tp:taxon-name-part taxon-name-part-type="species">polifolia</tp:taxon-name-part> <tp:taxon-name-part taxon-name-part-type="infraspecific-rank">subsp.</tp:taxon-name-part> <tp:taxon-name-part taxon-name-part-type="subspecies">polifolia</tp:taxon-name-part></tp:taxon-name> and the widespread <tp:taxon-name><tp:taxon-name-part taxon-name-part-type="genus">Andromeda</tp:taxon-name-part> <tp:taxon-name-part taxon-name-part-type="species">polifolia</tp:taxon-name-part> <tp:taxon-name-part taxon-name-part-type="infraspecific-rank">subsp.</tp:taxon-name-part> <tp:taxon-name-part taxon-name-part-type="subspecies">pumila</tp:taxon-name-part></tp:taxon-name> V.M. Vinogr. However, due to difficulties in circumscribing diagnostic characters this division is difficult to quantify, and they call for an in depth investigation of this taxon. <xref ref-type="bibr" rid="B38">Fabijan (2009)</xref> treats the species as possessing two varieties: the northern boreal-Arctic <tp:taxon-name><tp:taxon-name-part taxon-name-part-type="infraspecific-rank">var.</tp:taxon-name-part> <tp:taxon-name-part taxon-name-part-type="variety">polifolia</tp:taxon-name-part></tp:taxon-name>, and the more southern and eastern <tp:taxon-name><tp:taxon-name-part taxon-name-part-type="infraspecific-rank">var.</tp:taxon-name-part> <tp:taxon-name-part taxon-name-part-type="variety">latifolia</tp:taxon-name-part></tp:taxon-name> Aiton. Our collections would be considered as <tp:taxon-name><tp:taxon-name-part taxon-name-part-type="genus">Andromeda</tp:taxon-name-part> <tp:taxon-name-part taxon-name-part-type="species">polifolia</tp:taxon-name-part> <tp:taxon-name-part taxon-name-part-type="infraspecific-rank">var.</tp:taxon-name-part> <tp:taxon-name-part taxon-name-part-type="variety">polifolia</tp:taxon-name-part></tp:taxon-name> following this treatment.</p></tp:treatment-sec><tp:treatment-sec sec-type="Specimens examined"><title>Specimens examined.</title><p><bold>Canada. Nunavut</bold>: Kitikmeot Region, Victoria Island, slope at S end of unnamed lake, ca. 20 km ENE of Johansen Bay airstrip, <named-content xmlns:xlink="http://www.w3.org/1999/xlink" content-type="dwc:verbatimCoordinates" xlink:type="simple">68°36'27"N, 110°40'35"W</named-content>, 30–50 m, 16 July 2008, <italic>Gillespie, Saarela, Consaul &amp; Bull 8002</italic> (ALA, BABY, <ext-link xmlns:xlink="http://www.w3.org/1999/xlink" ext-link-type="uri" xlink:href="http://dx.doi.org/10.6084/m9.figshare.1408603" xlink:type="simple">CAN-592360</ext-link>, MT, O, UBC); Qikiqtaaluk Region, Baffin Island, Katannilik Territorial Park Reserve, Soper River valley, E bank, large sedge meadow with several small ponds ca. 12.5 km south of Mount Joy, 0.5 km south of Group/Warden Cabin #7, <named-content xmlns:xlink="http://www.w3.org/1999/xlink" content-type="dwc:verbatimCoordinates" xlink:type="simple">63°9'35"N, 69°40'3"W</named-content>, 41 m, 7 July 2012, <italic>Saarela, Gillespie, Sokoloff &amp; Bull 2186</italic> (ALA, <ext-link xmlns:xlink="http://www.w3.org/1999/xlink" ext-link-type="uri" xlink:href="http://dx.doi.org/10.6084/m9.figshare.1408605" xlink:type="simple">CAN-601935</ext-link>, MO, MT, O, US, WIN).</p><!--PageBreak--></tp:treatment-sec><tp:treatment-sec><!--Section generated to contain objects referenced in tp:taxon-treatment.--><fig id="F13" position="float" orientation="portrait"><label>Figure 13.</label><caption><p><italic><tp:taxon-name><tp:taxon-name-part taxon-name-part-type="genus">Andromeda</tp:taxon-name-part> <tp:taxon-name-part taxon-name-part-type="species">polifolia</tp:taxon-name-part></tp:taxon-name></italic>: <bold>A</bold> habitat <bold>B</bold> habit, <italic>Saarela et al. 2186</italic>. Photographs by P.C. Sokoloff.</p></caption><graphic xmlns:xlink="http://www.w3.org/1999/xlink" xlink:href="phytokeys-052-023-g013.jpg" position="float" orientation="portrait" xlink:type="simple" id="oo_45903.jpg"/></fig></tp:treatment-sec><ref-list><ref id="B92"><mixed-citation xmlns:xlink="http://www.w3.org/1999/xlink" xlink:type="simple"><person-group><name name-style="western"><surname>Thannheiser</surname><given-names>D</given-names></name><name name-style="western"><surname>Moller</surname><given-names>I</given-names></name><name name-style="western"><surname>Geesink</surname><given-names>B</given-names></name><name name-style="western"><surname>Wuthrich</surname><given-names>C</given-names></name></person-group> (<year>2001</year>) <article-title>Floristic studies on Victoria Island (Canadian Arctic).</article-title> <source>Hamburger Vegetationsgeographische Mitteilungen</source> <volume>14</volume>: <fpage>53</fpage>–<lpage>58</lpage>.</mixed-citation></ref><ref id="B1"><mixed-citation xmlns:xlink="http://www.w3.org/1999/xlink" xlink:type="simple"><person-group><name name-style="western"><surname>Aiken</surname><given-names>SG</given-names></name><name name-style="western"><surname>Dallwitz</surname><given-names>MJ</given-names></name><name name-style="western"><surname>Consaul</surname><given-names>LL</given-names></name><name name-style="western"><surname>McJannet</surname><given-names>CL</given-names></name><name name-style="western"><surname>Boles</surname><given-names>RL</given-names></name><name name-style="western"><surname>Argus</surname><given-names>GW</given-names></name><name name-style="western"><surname>Gillett</surname><given-names>JM</given-names></name><name name-style="western"><surname>Scott</surname><given-names>PJ</given-names></name><name name-style="western"><surname>Elven</surname><given-names>R</given-names></name><name name-style="western"><surname>LeBlanc</surname><given-names>MC</given-names></name><name name-style="western"><surname>Gillespie</surname><given-names>LJ</given-names></name><name name-style="western"><surname>Brysting</surname><given-names>AK</given-names></name><name name-style="western"><surname>Solstad</surname><given-names>H</given-names></name><name name-style="western"><surname>Harris</surname><given-names>JG</given-names></name></person-group> (<year>2007</year>) <source>Flora of the Canadian Arctic Archipelago: Descriptions, Illustrations, Identification, and Information Retrieval [CD-ROM]</source>. <publisher-name>NRC Research Press, National Research Council of Canada</publisher-name>, <publisher-loc>Ottawa</publisher-loc>. <ext-link ext-link-type="uri" xlink:href="http://nature.ca/en/research-collections/research-projects/flora-canadian-arctic-archipelago/" xlink:type="simple">http://nature.ca/en/research-collections/research-projects/flora-canadian-arctic-archipelago/</ext-link></mixed-citation></ref><ref id="B38"><mixed-citation xmlns:xlink="http://www.w3.org/1999/xlink" xlink:type="simple"><person-group><name name-style="western"><surname>Fabijan</surname><given-names>DM</given-names></name></person-group> (<year>2009</year>) <article-title><italic><tp:taxon-name><tp:taxon-name-part taxon-name-part-type="genus">Andromeda</tp:taxon-name-part></tp:taxon-name></italic> Linnaeus.</article-title> In: <institution xlink:type="simple">Flora of North America Editorial Committee</institution> (<role>Ed.</role>) <source>Flora of North America North of Mexico. Volume 8 <tp:taxon-name><tp:taxon-name-part taxon-name-part-type="phylum">Magnoliophyta</tp:taxon-name-part></tp:taxon-name>: <tp:taxon-name><tp:taxon-name-part taxon-name-part-type="family">Paeoniaceae</tp:taxon-name-part></tp:taxon-name> to <tp:taxon-name><tp:taxon-name-part taxon-name-part-type="family">Ericaceae</tp:taxon-name-part></tp:taxon-name></source>. <publisher-name>Oxford University Press</publisher-name>, <publisher-loc>Oxford and New York</publisher-loc>, <fpage>503</fpage>–<lpage>505</lpage>.</mixed-citation></ref><ref id="B76"><mixed-citation xmlns:xlink="http://www.w3.org/1999/xlink" xlink:type="simple"><person-group><name name-style="western"><surname>Porsild</surname><given-names>AE</given-names></name><name name-style="western"><surname>Cody</surname><given-names>WJ</given-names></name></person-group> (<year>1980</year>) <source>Vascular Plants of the Continental Northwest Territories, Canada</source>. <publisher-name>National Museum of Natural Sciences, National Museums of Canada</publisher-name>, <publisher-loc>Ottawa</publisher-loc>, <fpage>1</fpage>–<lpage>667</lpage>.</mixed-citation></ref><ref id="B80"><mixed-citation xmlns:xlink="http://www.w3.org/1999/xlink" xlink:type="simple"><person-group><name name-style="western"><surname>Saarela</surname><given-names>JM</given-names></name><name name-style="western"><surname>Gillespie</surname><given-names>LJ</given-names></name><name name-style="western"><surname>Consaul</surname><given-names>LL</given-names></name><name name-style="western"><surname>Bull</surname><given-names>RD</given-names></name></person-group> (<year>2013a</year>) <article-title>Annotated checklist to the vascular plant flora of Tuktut Nogait National Park and the Melville Hills region (Canadian Low Arctic).</article-title> <source>Phytotaxa</source> <volume>102</volume>: <fpage>1</fpage>–<lpage>177</lpage>. doi: <ext-link ext-link-type="doi" xlink:href="10.11646/phytotaxa.102.1.1" xlink:type="simple">10.11646/phytotaxa.102.1.1</ext-link></mixed-citation></ref><ref id="B37"><mixed-citation xmlns:xlink="http://www.w3.org/1999/xlink" xlink:type="simple"><person-group><name name-style="western"><surname>Elven</surname><given-names>R</given-names></name><name name-style="western"><surname>Murray</surname><given-names>DF</given-names></name><name name-style="western"><surname>Razzhivin</surname><given-names>VY</given-names></name><name name-style="western"><surname>Yurtsev</surname><given-names>BA</given-names></name></person-group> (<role>Eds</role>) (<year>2011</year>) <source>Annotated checklist of the Panarctic Flora (PAF): Vascular plants, version 1.0</source>. <ext-link ext-link-type="uri" xlink:href="http://nhm2.uio.no/paf" xlink:type="simple">http://nhm2.uio.no/paf</ext-link></mixed-citation></ref></ref-list></tp:taxon-treatment>
