# Supplementary material for: New vascular plant records for the Canadian Arctic Archipelago
Source: PhytoKeys. 2015 Jun 25;(52):23–79. doi: 10.3897/phytokeys.52.8721 (PMC4549883; doi:10.3897/phytokeys.52.8721)
Supplement: XML Treatment for Orthilia secunda subsp. obtusata [file phytokeys.52.8721-treatment20.xml]

<!DOCTYPE tp:taxon-treatment
  PUBLIC "-//TaxonX//DTD Taxonomic Treatment Publishing DTD v0 20100105//EN" "tax-treatment-NSO.dtd">
<tp:taxon-treatment xmlns:tp="http://www.plazi.org/taxpub"><tp:treatment-meta><kwd-group><label>Taxon classification</label><kwd><named-content content-type="kingdom">Plantae</named-content></kwd><kwd><named-content content-type="order">Ericales</named-content></kwd><kwd><named-content content-type="family">Ericaceae</named-content></kwd></kwd-group><mixed-citation publication-type="journal"><person-group><name><surname>Gillespie</surname><given-names>Lynn J.</given-names></name><name><surname>Saarela</surname><given-names>Jeffery M.</given-names></name><name><surname>Sokoloff</surname><given-names>Paul C.</given-names></name><name><surname>Bull</surname><given-names>Roger D.</given-names></name></person-group><article-title>New vascular plant records for the Canadian Arctic Archipelago</article-title><source>PhytoKeys</source><day>25</day><month>6</month><year>2015</year><volume>2015</volume><issue>52</issue><fpage>23</fpage><lpage>79</lpage><pub-id pub-id-type="doi">10.3897/phytokeys.52.8721</pub-id></mixed-citation></tp:treatment-meta><tp:nomenclature><tp:taxon-name>
                                <tp:taxon-name-part taxon-name-part-type="genus">Orthilia</tp:taxon-name-part>
                                <tp:taxon-name-part taxon-name-part-type="species">secunda</tp:taxon-name-part>
                                <tp:taxon-name-part taxon-name-part-type="infraspecific-rank">subsp.</tp:taxon-name-part>
                                <tp:taxon-name-part taxon-name-part-type="subspecies">obtusata</tp:taxon-name-part>
                            </tp:taxon-name><tp:taxon-authority>(Turcz.) Böcher</tp:taxon-authority><tp:nomenclature-citation-list><tp:nomenclature-citation><tp:taxon-name><tp:taxon-name-part taxon-name-part-type="genus">Pyrola</tp:taxon-name-part> <tp:taxon-name-part taxon-name-part-type="species">secunda</tp:taxon-name-part> <tp:taxon-name-part taxon-name-part-type="infraspecific-rank">var.</tp:taxon-name-part> <tp:taxon-name-part taxon-name-part-type="variety">obtusata</tp:taxon-name-part></tp:taxon-name><comment> Turcz.</comment></tp:nomenclature-citation></tp:nomenclature-citation-list></tp:nomenclature><tp:treatment-sec sec-type="Common names"><title>Common names.</title><p>One-sided wintergreen, nodding wintergreen</p></tp:treatment-sec><tp:treatment-sec sec-type="Distribution"><title>Distribution.</title><p>Disjunct circumpolar (excluding Europe)</p></tp:treatment-sec><tp:treatment-sec sec-type="Comments"><title>Comments.</title><p>This is the first collection of the species from the eastern CAA; previously it had been collected in the western Arctic Islands at two localities on Victoria Island (<xref ref-type="bibr" rid="B1">Aiken et al. 2007</xref>), where we also collected it from a third locality, and one on Banks Island (<xref ref-type="bibr" rid="B76">Porsild and Cody 1980</xref>; not mapped in <xref ref-type="bibr" rid="B1">Aiken et al. 2007</xref>). In the eastern North American Arctic, this species is known from western Greenland (<xref ref-type="bibr" rid="B13">Böcher et al. 1968</xref>) and Ungava Bay, Quebec (<xref ref-type="bibr" rid="B76">Porsild and Cody 1980</xref>), thus our collection fills in a distributional gap in the general area between these sites, extending the range to southern Baffin Island. Our collection on Baffin Island comes from a single population encountered along the Soper River. This small population was found growing abundantly in a wet snowbed community with <italic><tp:taxon-name><tp:taxon-name-part taxon-name-part-type="genus">Cassiope</tp:taxon-name-part> <tp:taxon-name-part taxon-name-part-type="species">tetragona</tp:taxon-name-part></tp:taxon-name></italic>, <italic><tp:taxon-name><tp:taxon-name-part taxon-name-part-type="genus">Vaccinium</tp:taxon-name-part> <tp:taxon-name-part taxon-name-part-type="species">uliginosum</tp:taxon-name-part></tp:taxon-name></italic>, and <italic><tp:taxon-name><tp:taxon-name-part taxon-name-part-type="genus">Salix</tp:taxon-name-part> <tp:taxon-name-part taxon-name-part-type="species">reticulata</tp:taxon-name-part></tp:taxon-name></italic>. On Victoria Island, we found this species growing in a similar habitat: a wet sedge meadow formed by a drainage between two lakes, associated with <tp:taxon-name><tp:taxon-name-part taxon-name-part-type="genus">Carex</tp:taxon-name-part> <tp:taxon-name-part taxon-name-part-type="species">aquatilis</tp:taxon-name-part> <tp:taxon-name-part taxon-name-part-type="infraspecific-rank">var.</tp:taxon-name-part> <tp:taxon-name-part taxon-name-part-type="variety">minor</tp:taxon-name-part></tp:taxon-name>, <italic><tp:taxon-name><tp:taxon-name-part taxon-name-part-type="genus">Eriophorum</tp:taxon-name-part> <tp:taxon-name-part taxon-name-part-type="species">angustifolium</tp:taxon-name-part></tp:taxon-name></italic>, <italic><tp:taxon-name><tp:taxon-name-part taxon-name-part-type="genus">Dryas</tp:taxon-name-part> <tp:taxon-name-part taxon-name-part-type="species">integrifolia</tp:taxon-name-part></tp:taxon-name></italic>, <italic><tp:taxon-name><tp:taxon-name-part taxon-name-part-type="genus">Salix</tp:taxon-name-part> <tp:taxon-name-part taxon-name-part-type="species">reticulata</tp:taxon-name-part></tp:taxon-name></italic>, <italic><tp:taxon-name><tp:taxon-name-part taxon-name-part-type="genus">Salix</tp:taxon-name-part> <tp:taxon-name-part taxon-name-part-type="species">glauca</tp:taxon-name-part></tp:taxon-name></italic>, and <italic><tp:taxon-name><tp:taxon-name-part taxon-name-part-type="genus">Pedicularis</tp:taxon-name-part> <tp:taxon-name-part taxon-name-part-type="species">albolabiata</tp:taxon-name-part></tp:taxon-name></italic> (Hultén) Kozhevn.</p><!--PageBreak--><p><xref ref-type="bibr" rid="B37">Elven et al. (2011)</xref> recognize this taxon at the species level as <italic><tp:taxon-name><tp:taxon-name-part taxon-name-part-type="genus">Orthilia</tp:taxon-name-part> <tp:taxon-name-part taxon-name-part-type="species">obtusata</tp:taxon-name-part></tp:taxon-name></italic> (Turcz.) H. Hara, a circumpolar plant distinct from the mostly circumboreal <italic><tp:taxon-name><tp:taxon-name-part taxon-name-part-type="genus">Orthilia</tp:taxon-name-part> <tp:taxon-name-part taxon-name-part-type="species">secunda</tp:taxon-name-part></tp:taxon-name></italic> (L.) House. <xref ref-type="bibr" rid="B41">Freeman (2009)</xref> treats North American material as widely variable, and synonymises <tp:taxon-name><tp:taxon-name-part taxon-name-part-type="infraspecific-rank">subsp.</tp:taxon-name-part> <tp:taxon-name-part taxon-name-part-type="subspecies">obtusata</tp:taxon-name-part></tp:taxon-name> under <italic><tp:taxon-name><tp:taxon-name-part taxon-name-part-type="genus">Orthilia</tp:taxon-name-part> <tp:taxon-name-part taxon-name-part-type="species">secunda</tp:taxon-name-part></tp:taxon-name></italic>. As there are distinctions between the taxa, most pronounced in Eurasia, we follow <xref ref-type="bibr" rid="B1">Aiken et al. (2007)</xref>, and treat the Arctic taxon as <tp:taxon-name><tp:taxon-name-part taxon-name-part-type="genus">Orthilia</tp:taxon-name-part> <tp:taxon-name-part taxon-name-part-type="species">secunda</tp:taxon-name-part> <tp:taxon-name-part taxon-name-part-type="infraspecific-rank">subsp.</tp:taxon-name-part> <tp:taxon-name-part taxon-name-part-type="subspecies">obtusata</tp:taxon-name-part></tp:taxon-name>, an approach intermediate to those of <xref ref-type="bibr" rid="B37">Elven et al. (2011)</xref> and <xref ref-type="bibr" rid="B41">Freeman (2009)</xref>.</p></tp:treatment-sec><tp:treatment-sec sec-type="Specimen examined"><title>Specimen examined.</title><p><bold>Canada. Nunavut</bold>: Kitikmeot Region, Victoria Island, Johansen Bay, 18 km ENE of airstrip, Nakoyoktok River at outflow of large unnamed lake, <named-content xmlns:xlink="http://www.w3.org/1999/xlink" content-type="dwc:verbatimCoordinates" xlink:type="simple">62°39'25"N, 110°42'30"W</named-content>, 20–30 m, 18 July 2008, <italic>Gillespie, Saarela, Consaul &amp; Bull 8036</italic> (ALA, <ext-link xmlns:xlink="http://www.w3.org/1999/xlink" ext-link-type="uri" xlink:href="http://dx.doi.org/10.6084/m9.figshare.1408606" xlink:type="simple">CAN-592359</ext-link>); Qikiqtaaluk Region, Baffin Island, Katannilik Territorial Park Reserve, Soper River, 18.5 km downstream (S) of its confluence with the Livingstone River, 2 km S of Emergency Cabin #8, W side of river, <named-content xmlns:xlink="http://www.w3.org/1999/xlink" content-type="dwc:verbatimCoordinates" xlink:type="simple">62°59'28"N, 69°43'30"W</named-content>, 67 m, 15 July 2012, <italic>Saarela, Gillespie, Sokoloff &amp; Bull 2489</italic> (<ext-link xmlns:xlink="http://www.w3.org/1999/xlink" ext-link-type="uri" xlink:href="http://dx.doi.org/10.6084/m9.figshare.1408608" xlink:type="simple">CAN-601915</ext-link>).</p><fig id="F13" position="float" orientation="portrait"><label>Figure 13.</label><caption><p><italic><tp:taxon-name><tp:taxon-name-part taxon-name-part-type="genus">Andromeda</tp:taxon-name-part> <tp:taxon-name-part taxon-name-part-type="species">polifolia</tp:taxon-name-part></tp:taxon-name></italic>: <bold>A</bold> habitat <bold>B</bold> habit, <italic>Saarela et al. 2186</italic>. Photographs by P.C. Sokoloff.</p></caption><graphic xmlns:xlink="http://www.w3.org/1999/xlink" xlink:href="phytokeys-052-023-g013.jpg" position="float" orientation="portrait" xlink:type="simple" id="oo_45903.jpg"/></fig></tp:treatment-sec><ref-list><ref id="B1"><mixed-citation xmlns:xlink="http://www.w3.org/1999/xlink" xlink:type="simple"><person-group><name name-style="western"><surname>Aiken</surname><given-names>SG</given-names></name><name name-style="western"><surname>Dallwitz</surname><given-names>MJ</given-names></name><name name-style="western"><surname>Consaul</surname><given-names>LL</given-names></name><name name-style="western"><surname>McJannet</surname><given-names>CL</given-names></name><name name-style="western"><surname>Boles</surname><given-names>RL</given-names></name><name name-style="western"><surname>Argus</surname><given-names>GW</given-names></name><name name-style="western"><surname>Gillett</surname><given-names>JM</given-names></name><name name-style="western"><surname>Scott</surname><given-names>PJ</given-names></name><name name-style="western"><surname>Elven</surname><given-names>R</given-names></name><name name-style="western"><surname>LeBlanc</surname><given-names>MC</given-names></name><name name-style="western"><surname>Gillespie</surname><given-names>LJ</given-names></name><name name-style="western"><surname>Brysting</surname><given-names>AK</given-names></name><name name-style="western"><surname>Solstad</surname><given-names>H</given-names></name><name name-style="western"><surname>Harris</surname><given-names>JG</given-names></name></person-group> (<year>2007</year>) <source>Flora of the Canadian Arctic Archipelago: Descriptions, Illustrations, Identification, and Information Retrieval [CD-ROM]</source>. <publisher-name>NRC Research Press, National Research Council of Canada</publisher-name>, <publisher-loc>Ottawa</publisher-loc>. <ext-link ext-link-type="uri" xlink:href="http://nature.ca/en/research-collections/research-projects/flora-canadian-arctic-archipelago/" xlink:type="simple">http://nature.ca/en/research-collections/research-projects/flora-canadian-arctic-archipelago/</ext-link></mixed-citation></ref><ref id="B76"><mixed-citation xmlns:xlink="http://www.w3.org/1999/xlink" xlink:type="simple"><person-group><name name-style="western"><surname>Porsild</surname><given-names>AE</given-names></name><name name-style="western"><surname>Cody</surname><given-names>WJ</given-names></name></person-group> (<year>1980</year>) <source>Vascular Plants of the Continental Northwest Territories, Canada</source>. <publisher-name>National Museum of Natural Sciences, National Museums of Canada</publisher-name>, <publisher-loc>Ottawa</publisher-loc>, <fpage>1</fpage>–<lpage>667</lpage>.</mixed-citation></ref><ref id="B13"><mixed-citation xmlns:xlink="http://www.w3.org/1999/xlink" xlink:type="simple"><person-group><name name-style="western"><surname>Böcher</surname><given-names>TW</given-names></name><name name-style="western"><surname>Holmen</surname><given-names>K</given-names></name><name name-style="western"><surname>Jakobsen</surname><given-names>KS</given-names></name></person-group> (<year>1968</year>) <source>The Flora of Greenland</source>. <publisher-name>P. Haase &amp; Son Publishers</publisher-name>, <publisher-loc>Copenhagen</publisher-loc>, <fpage>1</fpage>–<lpage>312</lpage>.</mixed-citation></ref><ref id="B37"><mixed-citation xmlns:xlink="http://www.w3.org/1999/xlink" xlink:type="simple"><person-group><name name-style="western"><surname>Elven</surname><given-names>R</given-names></name><name name-style="western"><surname>Murray</surname><given-names>DF</given-names></name><name name-style="western"><surname>Razzhivin</surname><given-names>VY</given-names></name><name name-style="western"><surname>Yurtsev</surname><given-names>BA</given-names></name></person-group> (<role>Eds</role>) (<year>2011</year>) <source>Annotated checklist of the Panarctic Flora (PAF): Vascular plants, version 1.0</source>. <ext-link ext-link-type="uri" xlink:href="http://nhm2.uio.no/paf" xlink:type="simple">http://nhm2.uio.no/paf</ext-link></mixed-citation></ref><ref id="B41"><mixed-citation xmlns:xlink="http://www.w3.org/1999/xlink" xlink:type="simple"><person-group><name name-style="western"><surname>Freeman</surname><given-names>CC</given-names></name></person-group> (<year>2009</year>) <article-title><italic><tp:taxon-name><tp:taxon-name-part taxon-name-part-type="genus">Orthilia</tp:taxon-name-part></tp:taxon-name></italic> Rafinesque.</article-title> In: <institution xlink:type="simple">Flora of North America Editorial Committee</institution> (<role>Ed.</role>) <source>Flora of North America North of Mexico, Volume 8 <tp:taxon-name><tp:taxon-name-part taxon-name-part-type="phylum">Magnoliophyta</tp:taxon-name-part></tp:taxon-name>: <tp:taxon-name><tp:taxon-name-part taxon-name-part-type="family">Paeoniaceae</tp:taxon-name-part></tp:taxon-name> to <tp:taxon-name><tp:taxon-name-part taxon-name-part-type="family">Ericaceae</tp:taxon-name-part></tp:taxon-name></source>. <publisher-name>Oxford University Press</publisher-name>, <publisher-loc>Oxford and New York</publisher-loc>, <fpage>388</fpage>–<lpage>389</lpage>.</mixed-citation></ref></ref-list></tp:taxon-treatment>
