# Supplementary material for: New vascular plant records for the Canadian Arctic Archipelago
Source: PhytoKeys. 2015 Jun 25;(52):23–79. doi: 10.3897/phytokeys.52.8721 (PMC4549883; doi:10.3897/phytokeys.52.8721)
Supplement: XML Treatment for Oxytropis deflexa subsp. foliolosa [file phytokeys.52.8721-treatment21.xml]

<!DOCTYPE tp:taxon-treatment
  PUBLIC "-//TaxonX//DTD Taxonomic Treatment Publishing DTD v0 20100105//EN" "tax-treatment-NSO.dtd">
<tp:taxon-treatment xmlns:tp="http://www.plazi.org/taxpub"><tp:treatment-meta><kwd-group><label>Taxon classification</label><kwd><named-content content-type="kingdom">Plantae</named-content></kwd><kwd><named-content content-type="order">Fabales</named-content></kwd><kwd><named-content content-type="family">Fabaceae</named-content></kwd></kwd-group><mixed-citation publication-type="journal"><person-group><name><surname>Gillespie</surname><given-names>Lynn J.</given-names></name><name><surname>Saarela</surname><given-names>Jeffery M.</given-names></name><name><surname>Sokoloff</surname><given-names>Paul C.</given-names></name><name><surname>Bull</surname><given-names>Roger D.</given-names></name></person-group><article-title>New vascular plant records for the Canadian Arctic Archipelago</article-title><source>PhytoKeys</source><day>25</day><month>6</month><year>2015</year><volume>2015</volume><issue>52</issue><fpage>23</fpage><lpage>79</lpage><pub-id pub-id-type="doi">10.3897/phytokeys.52.8721</pub-id></mixed-citation></tp:treatment-meta><tp:nomenclature><tp:taxon-name>
                                <tp:taxon-name-part taxon-name-part-type="genus">Oxytropis</tp:taxon-name-part>
                                <tp:taxon-name-part taxon-name-part-type="species">deflexa</tp:taxon-name-part>
                                <tp:taxon-name-part taxon-name-part-type="infraspecific-rank">subsp.</tp:taxon-name-part>
                                <tp:taxon-name-part taxon-name-part-type="subspecies">foliolosa</tp:taxon-name-part>
                            </tp:taxon-name><tp:taxon-authority>(Hook.) Cody</tp:taxon-authority><xref ref-type="fig" rid="F14">Fig. 14</xref></tp:nomenclature><tp:treatment-sec sec-type="Common name"><title>Common name.</title><p>Pendant-pod oxytrope, pendant-pod locoweed</p></tp:treatment-sec><tp:treatment-sec sec-type="Distribution"><title>Distribution.</title><p>Arctic-alpine North America</p></tp:treatment-sec><tp:treatment-sec sec-type="Comments"><title>Comments.</title><p>This is the first record of this taxon from the western CAA—the only populations known on the islands previously occur on southeastern Baffin Island near Kimmirut, Iqaluit, and on the Hall Peninsula (<xref ref-type="bibr" rid="B1">Aiken et al. 2007</xref>), and we made four additional collections in Katannilik Territorial Park on southern Baffin Island. On the mainland Arctic, this taxon has been collected in the vicinity of Coronation Gulf south of Victoria Island (<named-content xmlns:xlink="http://www.w3.org/1999/xlink" content-type="dwc:verbatimCoordinates" xlink:type="simple">67°45'N, 111°57'W</named-content>) (<xref ref-type="bibr" rid="B64">Macoun and Holm 1921</xref>). Subspecies <italic><tp:taxon-name><tp:taxon-name-part taxon-name-part-type="subspecies">foliolosa</tp:taxon-name-part></tp:taxon-name></italic> is common in the boreal forest of Yukon and Alaska, extends south along the Rocky Mountains to Colorado, and occurs along the coast in northern Ontario and Quebec (<xref ref-type="bibr" rid="B97">Welsh 1974</xref>, <xref ref-type="bibr" rid="B76">Porsild and Cody 1980</xref>, <xref ref-type="bibr" rid="B12">Blondeau and Cayouette 2002</xref>). A collection (<italic>Baldwin 1997</italic>, CAN-203476) from the vicinity of Longstaff Bluff (<named-content xmlns:xlink="http://www.w3.org/1999/xlink" content-type="dwc:verbatimCoordinates" xlink:type="simple">68°58'N, 47°57'W</named-content>) on the west coast of Baffin Island is included in the range map for this species in <xref ref-type="bibr" rid="B74">Porsild (1957)</xref>. However, Porsild re-identified this collection to <italic><tp:taxon-name><tp:taxon-name-part taxon-name-part-type="genus">Astragalus</tp:taxon-name-part> <tp:taxon-name-part taxon-name-part-type="species">alpinus</tp:taxon-name-part></tp:taxon-name></italic> L. in 1959 (a determination with which we agree) and, while the dot on the map is erroneously reproduced in <xref ref-type="bibr" rid="B76">Porsild and Cody (1980)</xref>, it is correctly omitted from the map in <xref ref-type="bibr" rid="B1">Aiken et al. (2007)</xref>. We encountered only one small population on Victoria Island, consisting of six individuals growing on a rocky river flat at the edge of a low thicket of <italic><tp:taxon-name><tp:taxon-name-part taxon-name-part-type="genus">Salix</tp:taxon-name-part> <tp:taxon-name-part taxon-name-part-type="species">alaxensis</tp:taxon-name-part></tp:taxon-name></italic> (Andersson) Coville, associated with <italic><tp:taxon-name><tp:taxon-name-part taxon-name-part-type="genus">Chamerion</tp:taxon-name-part> <tp:taxon-name-part taxon-name-part-type="species">latifolium</tp:taxon-name-part></tp:taxon-name></italic>, <italic><tp:taxon-name><tp:taxon-name-part taxon-name-part-type="genus">Astragalus</tp:taxon-name-part> <tp:taxon-name-part taxon-name-part-type="species">alpinus</tp:taxon-name-part></tp:taxon-name></italic>, <italic><tp:taxon-name><tp:taxon-name-part taxon-name-part-type="genus">Castilleja</tp:taxon-name-part> <tp:taxon-name-part taxon-name-part-type="species">elegans</tp:taxon-name-part></tp:taxon-name></italic> Malte and <italic><tp:taxon-name><tp:taxon-name-part taxon-name-part-type="genus">Saxifraga</tp:taxon-name-part> <tp:taxon-name-part taxon-name-part-type="species">tricuspidata</tp:taxon-name-part></tp:taxon-name></italic> Rottb. This collection extends the range of this species north by approximately 300 kilometers from Coronation Gulf, where J. Cox collected it during the Canadian Arctic Expedition 1913–1918 (<xref ref-type="bibr" rid="B64">Macoun and Holm 1921</xref>, <xref ref-type="bibr" rid="B72">Polunin 1940</xref>).</p><p><xref ref-type="bibr" rid="B56">Isely (1998)</xref> synonymized this taxon (as <tp:taxon-name><tp:taxon-name-part taxon-name-part-type="infraspecific-rank">var.</tp:taxon-name-part> <tp:taxon-name-part taxon-name-part-type="variety">foliolosa</tp:taxon-name-part></tp:taxon-name> (Hook.) Barneby) under <tp:taxon-name><tp:taxon-name-part taxon-name-part-type="infraspecific-rank">var.</tp:taxon-name-part> <tp:taxon-name-part taxon-name-part-type="variety">deflexa</tp:taxon-name-part></tp:taxon-name>, but did so only taking into account material from continental United States, excluding Alaska. Here we follow <xref ref-type="bibr" rid="B20">Cody (1994)</xref> and <xref ref-type="bibr" rid="B1">Aiken et al. (2007)</xref> and recognize <tp:taxon-name><tp:taxon-name-part taxon-name-part-type="infraspecific-rank">subsp.</tp:taxon-name-part> <tp:taxon-name-part taxon-name-part-type="subspecies">foliolosa</tp:taxon-name-part></tp:taxon-name> as a discrete taxon in North America. In a pan-Arctic context, <xref ref-type="bibr" rid="B37">Elven et al. (2011)</xref> suggested that this taxon may be synonymous with the Russian <tp:taxon-name><tp:taxon-name-part taxon-name-part-type="genus">Oxytropis</tp:taxon-name-part> <tp:taxon-name-part taxon-name-part-type="species">deflexa</tp:taxon-name-part> <tp:taxon-name-part taxon-name-part-type="infraspecific-rank">subsp.</tp:taxon-name-part> <tp:taxon-name-part taxon-name-part-type="subspecies">dezhnevii</tp:taxon-name-part></tp:taxon-name> (Jurtz.) Jurtz. Further work is needed to clarify the statuses of these taxa, but the Russian name would have priority if these taxa were synonymized.</p></tp:treatment-sec><tp:treatment-sec sec-type="Specimens examined"><title>Specimens examined.</title><p><bold>Canada. Northwest Territories</bold>: Inuvik Region, Victoria Island, River valley at N head of Minto Inlet, ca. 3 km from inlet, <named-content xmlns:xlink="http://www.w3.org/1999/xlink" content-type="dwc:verbatimCoordinates" xlink:type="simple">71°33'46.7"N, 115°22'45.1"W</named-content>, 24 m, 23 July 2010, <italic>Gillespie, Saarela, Doubt, Bull &amp; Sokoloff 10129</italic> (<ext-link xmlns:xlink="http://www.w3.org/1999/xlink" ext-link-type="uri" xlink:href="http://dx.doi.org/10.6084/m9.figshare.1408607" xlink:type="simple">CAN-598345</ext-link>). <bold>Nunavut</bold>: Qikiqtaaluk Region, Baffin Island, Katannilik Territorial Park Reserve, Soper River, west side, ca. 44.5 km south of Mount Joy along river, ca. 17 km south of confluence with Livingstone River, <named-content xmlns:xlink="http://www.w3.org/1999/xlink" content-type="dwc:verbatimCoordinates" xlink:type="simple">62°57'51"N, 69°47'53"W</named-content>, 33 m, <italic>Saarela, Gillespie, Sokoloff &amp; Bull 2504</italic> (ALA, ALTA, <ext-link xmlns:xlink="http://www.w3.org/1999/xlink" ext-link-type="uri" xlink:href="http://dx.doi.org/10.6084/m9.figshare.1408609" xlink:type="simple">CAN-601898</ext-link>, MO, NFM, UTC, UTU, US, UVIC, WIN); Qikiqtaaluk Region, Baffin Island, Katannilik Territorial Park Reserve, Soper Falls, south side of Soper Lake, just southeast of Soper Falls, <named-content xmlns:xlink="http://www.w3.org/1999/xlink" content-type="dwc:verbatimCoordinates" xlink:type="simple">62°54'8"N, 69°50'42"W</named-content>, 6 m, 17 July 2012, <italic>Saarela, Gillespie, Sokoloff &amp; Bull 2530</italic> (ALA, <ext-link xmlns:xlink="http://www.w3.org/1999/xlink" ext-link-type="uri" xlink:href="http://dx.doi.org/10.6084/m9.figshare.1408611" xlink:type="simple">CAN-601901</ext-link>); Qikiqtaaluk Region, Baffin Island, Kimmirut, north end of Fundo Lake below Taqaiqsirvik Territorial Park, <named-content xmlns:xlink="http://www.w3.org/1999/xlink" content-type="dwc:verbatimCoordinates" xlink:type="simple">62°50'50"N, 69°53'40"W</named-content>, 35 m, 20 July 2012, <italic>Saarela, Gillespie, Sokoloff &amp; Bull 2658</italic> (<ext-link xmlns:xlink="http://www.w3.org/1999/xlink" ext-link-type="uri" xlink:href="http://dx.doi.org/10.6084/m9.figshare.1408610" xlink:type="simple">CAN-601900</ext-link>); Qikiqtaaluk Region, Baffin Island, Pleasant Inlet, ca. 10 km south of Reversing Falls at end of Soper Lake, west of Kimmirut, west side of inlet <named-content xmlns:xlink="http://www.w3.org/1999/xlink" content-type="dwc:verbatimCoordinates" xlink:type="simple">62°47'22"N, 69°59'51"W</named-content>, 10–25 m, 21 July 2012, <italic>Saarela, Gillespie, Sokoloff &amp; Bull 2714</italic> (ALA, <ext-link xmlns:xlink="http://www.w3.org/1999/xlink" ext-link-type="uri" xlink:href="http://dx.doi.org/10.6084/m9.figshare.1408612" xlink:type="simple">CAN-601899</ext-link>, MT, O, UBC).</p><fig id="F14" position="float" orientation="portrait"><label>Figure 14.</label><caption><p><tp:taxon-name><tp:taxon-name-part taxon-name-part-type="genus">Oxytropis</tp:taxon-name-part> <tp:taxon-name-part taxon-name-part-type="species">deflexa</tp:taxon-name-part> <tp:taxon-name-part taxon-name-part-type="infraspecific-rank">subsp.</tp:taxon-name-part> <tp:taxon-name-part taxon-name-part-type="subspecies">foliolosa</tp:taxon-name-part></tp:taxon-name>: <bold>A</bold> fruits <bold>B</bold> habitat <bold>C</bold> habit, <italic>Gillespie et al. 10129</italic>. Photographs by R.D. Bull (<bold>A</bold>), L.J. Gillespie (<bold>B</bold>), P.C. Sokoloff (<bold>C</bold>).</p></caption><graphic xmlns:xlink="http://www.w3.org/1999/xlink" xlink:href="phytokeys-052-023-g014.jpg" position="float" orientation="portrait" xlink:type="simple" id="oo_45904.jpg"/></fig></tp:treatment-sec><ref-list><ref id="B1"><mixed-citation xmlns:xlink="http://www.w3.org/1999/xlink" xlink:type="simple"><person-group><name name-style="western"><surname>Aiken</surname><given-names>SG</given-names></name><name name-style="western"><surname>Dallwitz</surname><given-names>MJ</given-names></name><name name-style="western"><surname>Consaul</surname><given-names>LL</given-names></name><name name-style="western"><surname>McJannet</surname><given-names>CL</given-names></name><name name-style="western"><surname>Boles</surname><given-names>RL</given-names></name><name name-style="western"><surname>Argus</surname><given-names>GW</given-names></name><name name-style="western"><surname>Gillett</surname><given-names>JM</given-names></name><name name-style="western"><surname>Scott</surname><given-names>PJ</given-names></name><name name-style="western"><surname>Elven</surname><given-names>R</given-names></name><name name-style="western"><surname>LeBlanc</surname><given-names>MC</given-names></name><name name-style="western"><surname>Gillespie</surname><given-names>LJ</given-names></name><name name-style="western"><surname>Brysting</surname><given-names>AK</given-names></name><name name-style="western"><surname>Solstad</surname><given-names>H</given-names></name><name name-style="western"><surname>Harris</surname><given-names>JG</given-names></name></person-group> (<year>2007</year>) <source>Flora of the Canadian Arctic Archipelago: Descriptions, Illustrations, Identification, and Information Retrieval [CD-ROM]</source>. <publisher-name>NRC Research Press, National Research Council of Canada</publisher-name>, <publisher-loc>Ottawa</publisher-loc>. <ext-link ext-link-type="uri" xlink:href="http://nature.ca/en/research-collections/research-projects/flora-canadian-arctic-archipelago/" xlink:type="simple">http://nature.ca/en/research-collections/research-projects/flora-canadian-arctic-archipelago/</ext-link></mixed-citation></ref><ref id="B64"><mixed-citation xmlns:xlink="http://www.w3.org/1999/xlink" xlink:type="simple"><person-group><name name-style="western"><surname>Macoun</surname><given-names>JM</given-names></name><name name-style="western"><surname>Holm</surname><given-names>T</given-names></name></person-group> (<year>1921</year>) <source>Report of the Canadian Arctic Expedition 1913–18, Volume V Botany, Part A Vascular Plants</source>. <publisher-name>FA Akland</publisher-name>, <publisher-loc>Ottawa</publisher-loc>, <fpage>1</fpage>–<lpage>50</lpage>.</mixed-citation></ref><ref id="B97"><mixed-citation xmlns:xlink="http://www.w3.org/1999/xlink" xlink:type="simple"><person-group><name name-style="western"><surname>Welsh</surname><given-names>SL</given-names></name></person-group> (<year>1974</year>) <source>Anderson’s Flora of Alaska and adjacent parts of Canada</source>. <publisher-name>Brigham Young University Press</publisher-name>, <publisher-loc>Provo</publisher-loc>, <fpage>1</fpage>–<lpage>724</lpage>.</mixed-citation></ref><ref id="B76"><mixed-citation xmlns:xlink="http://www.w3.org/1999/xlink" xlink:type="simple"><person-group><name name-style="western"><surname>Porsild</surname><given-names>AE</given-names></name><name name-style="western"><surname>Cody</surname><given-names>WJ</given-names></name></person-group> (<year>1980</year>) <source>Vascular Plants of the Continental Northwest Territories, Canada</source>. <publisher-name>National Museum of Natural Sciences, National Museums of Canada</publisher-name>, <publisher-loc>Ottawa</publisher-loc>, <fpage>1</fpage>–<lpage>667</lpage>.</mixed-citation></ref><ref id="B12"><mixed-citation xmlns:xlink="http://www.w3.org/1999/xlink" xlink:type="simple"><person-group><name name-style="western"><surname>Blondeau</surname><given-names>M</given-names></name><name name-style="western"><surname>Cayouette</surname><given-names>J</given-names></name></person-group> (<year>2002</year>) <article-title>La flore vasculaire de la Baie Wakeham et du havre Douglas, détroit d’Hudson, Nunavik, Québec.</article-title> <source>Provancheria</source> <volume>28</volume>: <fpage>1</fpage>–<lpage>184</lpage>.</mixed-citation></ref><ref id="B74"><mixed-citation xmlns:xlink="http://www.w3.org/1999/xlink" xlink:type="simple"><person-group><name name-style="western"><surname>Porsild</surname><given-names>AE</given-names></name></person-group> (<year>1957</year>) <article-title>Illustrated Flora of the Canadian Arctic Archipelago.</article-title> <source>National Museum of Canada Bulletin</source> <volume>146</volume>: <fpage>1</fpage>–<lpage>209</lpage>.</mixed-citation></ref><ref id="B72"><mixed-citation xmlns:xlink="http://www.w3.org/1999/xlink" xlink:type="simple"><person-group><name name-style="western"><surname>Polunin</surname><given-names>N</given-names></name></person-group> (<year>1940</year>) <article-title>Botany of the Canadian Eastern Arctic, Part I <tp:taxon-name><tp:taxon-name-part taxon-name-part-type="phylum">Pteridophyta</tp:taxon-name-part></tp:taxon-name> and <tp:taxon-name><tp:taxon-name-part taxon-name-part-type="phylum">Spermatophyta</tp:taxon-name-part></tp:taxon-name>.</article-title> <source>National Museum of Canada Bulletin</source> <volume>92</volume>: <fpage>1</fpage>–<lpage>408</lpage>.</mixed-citation></ref><ref id="B56"><mixed-citation xmlns:xlink="http://www.w3.org/1999/xlink" xlink:type="simple"><person-group><name name-style="western"><surname>Isely</surname><given-names>D</given-names></name></person-group> (<year>1998</year>) <source>Native and Naturalized <tp:taxon-name><tp:taxon-name-part taxon-name-part-type="family">Leguminosae</tp:taxon-name-part></tp:taxon-name> (<tp:taxon-name><tp:taxon-name-part taxon-name-part-type="family">Fabaceae</tp:taxon-name-part></tp:taxon-name>) of the United States: Exclusive of Alaska and Hawaii</source>. <publisher-name>Monte L. Bean Life Science Museum, Brigham Young University</publisher-name>, <publisher-loc>Provo, Utah</publisher-loc>, <fpage>1</fpage>–<lpage>1007</lpage>.</mixed-citation></ref><ref id="B20"><mixed-citation xmlns:xlink="http://www.w3.org/1999/xlink" xlink:type="simple"><person-group><name name-style="western"><surname>Cody</surname><given-names>WJ</given-names></name></person-group> (<year>1994</year>) <article-title>Nomenclatural changes and new taxa for the Yukon flora.</article-title> <source>Canadian Field-Naturalist</source> <volume>108</volume>: <fpage>93</fpage>–<lpage>95</lpage>.</mixed-citation></ref><ref id="B37"><mixed-citation xmlns:xlink="http://www.w3.org/1999/xlink" xlink:type="simple"><person-group><name name-style="western"><surname>Elven</surname><given-names>R</given-names></name><name name-style="western"><surname>Murray</surname><given-names>DF</given-names></name><name name-style="western"><surname>Razzhivin</surname><given-names>VY</given-names></name><name name-style="western"><surname>Yurtsev</surname><given-names>BA</given-names></name></person-group> (<role>Eds</role>) (<year>2011</year>) <source>Annotated checklist of the Panarctic Flora (PAF): Vascular plants, version 1.0</source>. <ext-link ext-link-type="uri" xlink:href="http://nhm2.uio.no/paf" xlink:type="simple">http://nhm2.uio.no/paf</ext-link></mixed-citation></ref></ref-list></tp:taxon-treatment>
