# Supplementary material for: New vascular plant records for the Canadian Arctic Archipelago
Source: PhytoKeys. 2015 Jun 25;(52):23–79. doi: 10.3897/phytokeys.52.8721 (PMC4549883; doi:10.3897/phytokeys.52.8721)
Supplement: XML Treatment for Pinguicula vulgaris [file phytokeys.52.8721-treatment22.xml]

<!DOCTYPE tp:taxon-treatment
  PUBLIC "-//TaxonX//DTD Taxonomic Treatment Publishing DTD v0 20100105//EN" "tax-treatment-NSO.dtd">
<tp:taxon-treatment xmlns:tp="http://www.plazi.org/taxpub"><tp:treatment-meta><kwd-group><label>Taxon classification</label><kwd><named-content content-type="kingdom">Plantae</named-content></kwd><kwd><named-content content-type="order">Lamiales</named-content></kwd><kwd><named-content content-type="family">Lentibulariaceae</named-content></kwd></kwd-group><mixed-citation publication-type="journal"><person-group><name><surname>Gillespie</surname><given-names>Lynn J.</given-names></name><name><surname>Saarela</surname><given-names>Jeffery M.</given-names></name><name><surname>Sokoloff</surname><given-names>Paul C.</given-names></name><name><surname>Bull</surname><given-names>Roger D.</given-names></name></person-group><article-title>New vascular plant records for the Canadian Arctic Archipelago</article-title><source>PhytoKeys</source><day>25</day><month>6</month><year>2015</year><volume>2015</volume><issue>52</issue><fpage>23</fpage><lpage>79</lpage><pub-id pub-id-type="doi">10.3897/phytokeys.52.8721</pub-id></mixed-citation></tp:treatment-meta><tp:nomenclature><tp:taxon-name>
                                <tp:taxon-name-part taxon-name-part-type="genus">Pinguicula</tp:taxon-name-part>
                                <tp:taxon-name-part taxon-name-part-type="species">vulgaris</tp:taxon-name-part>
                            </tp:taxon-name><tp:taxon-authority>L.</tp:taxon-authority><xref ref-type="fig" rid="F15">Fig. 15</xref><!--PageBreak--><!--PageBreak--></tp:nomenclature><tp:treatment-sec sec-type="Common name"><title>Common name.</title><p>Butterwort</p></tp:treatment-sec><tp:treatment-sec sec-type="Distribution"><title>Distribution.</title><p>Nearly circumboreal-polar</p></tp:treatment-sec><tp:treatment-sec sec-type="Comments"><title>Comments.</title><p>This species was first reported from the western Arctic Islands by <xref ref-type="bibr" rid="B92">Thannheiser et al. (2001</xref>; no voucher collection located for confirmation) at Johansen Bay on Victoria Island (they incorrectly considered their record as the first for the whole CAA). We collected this species at Johansen Bay and Clauston Bay on southwestern Victoria Island and from three sites in the Minto Inlet area on northwestern Victoria Island, extending the northern range of this low Arctic species. On Victoria Island the species was sometimes locally common and populations were scattered mostly in moist to wet meadows on river flats. Two nearby populations were discovered in rocky tundra on the top of a plateau south of Minto Inlet; the larger population (<italic>Gillespie et al. 9967</italic>) comprised about 50 plants scattered in a moist depression in a boulder field adjacent to an <italic><tp:taxon-name><tp:taxon-name-part taxon-name-part-type="genus">Eriophorum</tp:taxon-name-part></tp:taxon-name></italic> meadow above the head of a canyon. The species was previously known in the CAA based on four collections from southeastern Baffin Island (<xref ref-type="bibr" rid="B74">Porsild 1957</xref>, <xref ref-type="bibr" rid="B76">Porsild and Cody 1980</xref>, <xref ref-type="bibr" rid="B1">Aiken et al. 2007</xref>). We collected it at six sites there, in the vicinity of Kimmirut (where previously known) and from five sites along the Soper River (one previous collection known).</p><!--PageBreak--></tp:treatment-sec><tp:treatment-sec sec-type="Specimens examined"><title>Specimens examined.</title><p><bold>Canada. Nunavut</bold>: Kitikmeot Region, Victoria Island, vicinity of river flowing into Clauston Bay, 3–4 km from river mouth, <named-content xmlns:xlink="http://www.w3.org/1999/xlink" content-type="dwc:verbatimCoordinates" xlink:type="simple">69°2'39"N, 113°25'15"W</named-content>, 10–20 m, 8 July 2008, <!--PageBreak--><italic>Gillespie, Saarela, Consaul, &amp; Bull 7718</italic> (ALA, <ext-link xmlns:xlink="http://www.w3.org/1999/xlink" ext-link-type="uri" xlink:href="http://dx.doi.org/10.6084/m9.figshare.1408613" xlink:type="simple">CAN-592385</ext-link>, MT, O); Kitikmeot Region, Victoria Island, W end of Johansen Bay at mouth of Mackenzie Creek, <named-content xmlns:xlink="http://www.w3.org/1999/xlink" content-type="dwc:verbatimCoordinates" xlink:type="simple">68°36'4"N, 111°21'7"W</named-content>, 0–20 m, 20 July 2008, <italic>Gillespie, Saarela, Consaul &amp; Bull 8132</italic> (<ext-link xmlns:xlink="http://www.w3.org/1999/xlink" ext-link-type="uri" xlink:href="http://dx.doi.org/10.6084/m9.figshare.1408614" xlink:type="simple">CAN-592384</ext-link>); Qikiqtaaluk Region, Baffin Island, Katannilik Territorial Park Reserve, Soper River, west bank, near confluence with Livingstone River, crystalline limestone ridge just north of confluence, <named-content xmlns:xlink="http://www.w3.org/1999/xlink" content-type="dwc:verbatimCoordinates" xlink:type="simple">63°6'38"N, 69°44'14"W</named-content>, 100m, 10 July 2012, <italic>Saarela, Gillespie, Sokoloff &amp; Bull 2264</italic> (<ext-link xmlns:xlink="http://www.w3.org/1999/xlink" ext-link-type="uri" xlink:href="http://dx.doi.org/10.6084/m9.figshare.1408617" xlink:type="simple">CAN-601974</ext-link>); Qikiqtaaluk Region, Baffin Island, Katannilik Territorial Park Reserve, Livingstone River (major tributary of Soper River), north side, near confluence with Soper River, ca. 0.5 km northwest of Livingstone Falls, <named-content xmlns:xlink="http://www.w3.org/1999/xlink" content-type="dwc:verbatimCoordinates" xlink:type="simple">63°6'32"N, 69°44'38"W</named-content>, 141m, 12 July 2012, <italic>Saarela, Gillespie, Sokoloff &amp; Bull 2381</italic> (<ext-link xmlns:xlink="http://www.w3.org/1999/xlink" ext-link-type="uri" xlink:href="http://dx.doi.org/10.6084/m9.figshare.1408615" xlink:type="simple">CAN-601972</ext-link>, MO); Qikiqtaaluk Region, Baffin Island, Katannilik Territorial Park Reserve, Soper River, 18.5 km downstream (south) of its confluence with the Livingstone River, 2 km south of Emergency Cabin #8, west side of river, <named-content xmlns:xlink="http://www.w3.org/1999/xlink" content-type="dwc:verbatimCoordinates" xlink:type="simple">62°59'17"N, 69°43'47"W</named-content>, 60m, 15 July 2012, <italic>Saarela, Gillespie, Sokoloff &amp; Bull 2478</italic> (ALA, <ext-link xmlns:xlink="http://www.w3.org/1999/xlink" ext-link-type="uri" xlink:href="http://dx.doi.org/10.6084/m9.figshare.1408619" xlink:type="simple">CAN-601970</ext-link>, WIN); Qikiqtaaluk Region, Baffin Island, Katannilik Territorial Park Reserve, Soper Falls, south side of Soper Lake, just southeast of Soper Falls, <named-content xmlns:xlink="http://www.w3.org/1999/xlink" content-type="dwc:verbatimCoordinates" xlink:type="simple">62°54'1"N, 69°50'48"W</named-content>, 6 m, 17 July 2012, <italic>Saarela, Gillespie, Sokoloff &amp; Bull 2531</italic> (<ext-link xmlns:xlink="http://www.w3.org/1999/xlink" ext-link-type="uri" xlink:href="http://dx.doi.org/10.6084/m9.figshare.1408618" xlink:type="simple">CAN-601973</ext-link>); Qikiqtaaluk Region, Baffin Island, Katannilik Territorial Park Reserve, Soper Falls, north side of Soper River, <named-content xmlns:xlink="http://www.w3.org/1999/xlink" content-type="dwc:verbatimCoordinates" xlink:type="simple">62°54'35"N, 69°50'43"W</named-content>, 20m, 18 July 2012, <italic>Saarela, Gillespie, Sokoloff &amp; Bull 2565</italic> (<ext-link xmlns:xlink="http://www.w3.org/1999/xlink" ext-link-type="uri" xlink:href="http://dx.doi.org/10.6084/m9.figshare.1408620" xlink:type="simple">CAN-601975</ext-link>); Qikiqtaaluk Region, Baffin Island, Kimmirut, northwest end of Fundo Lake, ca. 2 km west of hamlet, <named-content xmlns:xlink="http://www.w3.org/1999/xlink" content-type="dwc:verbatimCoordinates" xlink:type="simple">62°50'36"N, 64°54'10"W</named-content>, 30m, 22 July 2012, <italic>Saarela, Gillespie, Sokoloff &amp; Bull 2787</italic> (<ext-link xmlns:xlink="http://www.w3.org/1999/xlink" ext-link-type="uri" xlink:href="http://dx.doi.org/10.6084/m9.figshare.1408621" xlink:type="simple">CAN-601971</ext-link>). <bold>Northwest Territories</bold>: Inuvik Region, Victoria Island, plateau above head of enclosed valley S of “Fish Lake” on lower Kuujjua River, <named-content xmlns:xlink="http://www.w3.org/1999/xlink" content-type="dwc:verbatimCoordinates" xlink:type="simple">71°10'44.3"N, 116°27'11.9"W</named-content>, 120 m, 16 July 2010, <italic>Gillespie, Saarela, Doubt, Bull &amp; Sokoloff 9878</italic> (<ext-link xmlns:xlink="http://www.w3.org/1999/xlink" ext-link-type="uri" xlink:href="http://dx.doi.org/10.6084/m9.figshare.1408623" xlink:type="simple">CAN-599229</ext-link>); Inuvik Region, Victoria Island, wet rocky tundra on plateau above head of enclosed valley S of “Fish Lake” on lower Kuujjua River, <named-content xmlns:xlink="http://www.w3.org/1999/xlink" content-type="dwc:verbatimCoordinates" xlink:type="simple">71°10'14.2"N, 116°27'29.1"W</named-content>, 100 m, 16 July 2010, <italic>Gillespie, Saarela, Doubt, Bull &amp; Sokoloff 9880</italic> (<ext-link xmlns:xlink="http://www.w3.org/1999/xlink" ext-link-type="uri" xlink:href="http://dx.doi.org/10.6084/m9.figshare.1408622" xlink:type="simple">CAN-599258</ext-link>); Inuvik Region, Victoria Island, sandy bank of Kuujjua River S of “Fish Lake”, <named-content xmlns:xlink="http://www.w3.org/1999/xlink" content-type="dwc:verbatimCoordinates" xlink:type="simple">71°6'43.2"N, 116°6'21.2"W</named-content>, 70 m, 17 July 2010, <italic>Gillespie, Saarela, Doubt, Bull &amp; Sokoloff 9967</italic> (<ext-link xmlns:xlink="http://www.w3.org/1999/xlink" ext-link-type="uri" xlink:href="http://dx.doi.org/10.6084/m9.figshare.1408624" xlink:type="simple">CAN-599230</ext-link>, O).</p><fig id="F15" position="float" orientation="portrait"><label>Figure 15.</label><caption><p><italic><tp:taxon-name><tp:taxon-name-part taxon-name-part-type="genus">Pinguicula</tp:taxon-name-part> <tp:taxon-name-part taxon-name-part-type="species">vulgaris</tp:taxon-name-part></tp:taxon-name></italic>: <bold>A</bold> habitat, <italic>Gillespie et al. 7718</italic> <bold>B</bold> habit, <italic>Gillespie et al. 8983b</italic> <bold>C</bold> leaves, <italic>Gillespie et al. 7718</italic> <bold>D</bold> flower, <italic>Gillespie et al. 8983b</italic>. Photographs by R.D. Bull.</p></caption><graphic xmlns:xlink="http://www.w3.org/1999/xlink" xlink:href="phytokeys-052-023-g015.jpg" position="float" orientation="portrait" xlink:type="simple" id="oo_45905.jpg"/></fig></tp:treatment-sec><ref-list><ref id="B92"><mixed-citation xmlns:xlink="http://www.w3.org/1999/xlink" xlink:type="simple"><person-group><name name-style="western"><surname>Thannheiser</surname><given-names>D</given-names></name><name name-style="western"><surname>Moller</surname><given-names>I</given-names></name><name name-style="western"><surname>Geesink</surname><given-names>B</given-names></name><name name-style="western"><surname>Wuthrich</surname><given-names>C</given-names></name></person-group> (<year>2001</year>) <article-title>Floristic studies on Victoria Island (Canadian Arctic).</article-title> <source>Hamburger Vegetationsgeographische Mitteilungen</source> <volume>14</volume>: <fpage>53</fpage>–<lpage>58</lpage>.</mixed-citation></ref><ref id="B74"><mixed-citation xmlns:xlink="http://www.w3.org/1999/xlink" xlink:type="simple"><person-group><name name-style="western"><surname>Porsild</surname><given-names>AE</given-names></name></person-group> (<year>1957</year>) <article-title>Illustrated Flora of the Canadian Arctic Archipelago.</article-title> <source>National Museum of Canada Bulletin</source> <volume>146</volume>: <fpage>1</fpage>–<lpage>209</lpage>.</mixed-citation></ref><ref id="B76"><mixed-citation xmlns:xlink="http://www.w3.org/1999/xlink" xlink:type="simple"><person-group><name name-style="western"><surname>Porsild</surname><given-names>AE</given-names></name><name name-style="western"><surname>Cody</surname><given-names>WJ</given-names></name></person-group> (<year>1980</year>) <source>Vascular Plants of the Continental Northwest Territories, Canada</source>. <publisher-name>National Museum of Natural Sciences, National Museums of Canada</publisher-name>, <publisher-loc>Ottawa</publisher-loc>, <fpage>1</fpage>–<lpage>667</lpage>.</mixed-citation></ref><ref id="B1"><mixed-citation xmlns:xlink="http://www.w3.org/1999/xlink" xlink:type="simple"><person-group><name name-style="western"><surname>Aiken</surname><given-names>SG</given-names></name><name name-style="western"><surname>Dallwitz</surname><given-names>MJ</given-names></name><name name-style="western"><surname>Consaul</surname><given-names>LL</given-names></name><name name-style="western"><surname>McJannet</surname><given-names>CL</given-names></name><name name-style="western"><surname>Boles</surname><given-names>RL</given-names></name><name name-style="western"><surname>Argus</surname><given-names>GW</given-names></name><name name-style="western"><surname>Gillett</surname><given-names>JM</given-names></name><name name-style="western"><surname>Scott</surname><given-names>PJ</given-names></name><name name-style="western"><surname>Elven</surname><given-names>R</given-names></name><name name-style="western"><surname>LeBlanc</surname><given-names>MC</given-names></name><name name-style="western"><surname>Gillespie</surname><given-names>LJ</given-names></name><name name-style="western"><surname>Brysting</surname><given-names>AK</given-names></name><name name-style="western"><surname>Solstad</surname><given-names>H</given-names></name><name name-style="western"><surname>Harris</surname><given-names>JG</given-names></name></person-group> (<year>2007</year>) <source>Flora of the Canadian Arctic Archipelago: Descriptions, Illustrations, Identification, and Information Retrieval [CD-ROM]</source>. <publisher-name>NRC Research Press, National Research Council of Canada</publisher-name>, <publisher-loc>Ottawa</publisher-loc>. <ext-link ext-link-type="uri" xlink:href="http://nature.ca/en/research-collections/research-projects/flora-canadian-arctic-archipelago/" xlink:type="simple">http://nature.ca/en/research-collections/research-projects/flora-canadian-arctic-archipelago/</ext-link></mixed-citation></ref></ref-list></tp:taxon-treatment>
