# Supplementary material for: New vascular plant records for the Canadian Arctic Archipelago
Source: PhytoKeys. 2015 Jun 25;(52):23–79. doi: 10.3897/phytokeys.52.8721 (PMC4549883; doi:10.3897/phytokeys.52.8721)
Supplement: XML Treatment for Utricularia ochroleuca [file phytokeys.52.8721-treatment23.xml]

<!DOCTYPE tp:taxon-treatment
  PUBLIC "-//TaxonX//DTD Taxonomic Treatment Publishing DTD v0 20100105//EN" "tax-treatment-NSO.dtd">
<tp:taxon-treatment xmlns:tp="http://www.plazi.org/taxpub"><tp:treatment-meta><kwd-group><label>Taxon classification</label><kwd><named-content content-type="kingdom">Plantae</named-content></kwd><kwd><named-content content-type="order">Lamiales</named-content></kwd><kwd><named-content content-type="family">Lentibulariaceae</named-content></kwd></kwd-group><mixed-citation publication-type="journal"><person-group><name><surname>Gillespie</surname><given-names>Lynn J.</given-names></name><name><surname>Saarela</surname><given-names>Jeffery M.</given-names></name><name><surname>Sokoloff</surname><given-names>Paul C.</given-names></name><name><surname>Bull</surname><given-names>Roger D.</given-names></name></person-group><article-title>New vascular plant records for the Canadian Arctic Archipelago</article-title><source>PhytoKeys</source><day>25</day><month>6</month><year>2015</year><volume>2015</volume><issue>52</issue><fpage>23</fpage><lpage>79</lpage><pub-id pub-id-type="doi">10.3897/phytokeys.52.8721</pub-id></mixed-citation></tp:treatment-meta><tp:nomenclature><tp:taxon-name>
                                <tp:taxon-name-part taxon-name-part-type="genus">Utricularia</tp:taxon-name-part>
                                <tp:taxon-name-part taxon-name-part-type="species">ochroleuca</tp:taxon-name-part>
                            </tp:taxon-name><tp:taxon-authority>R.W. Hartm.</tp:taxon-authority><xref ref-type="fig" rid="F16">Fig. 16</xref></tp:nomenclature><tp:treatment-sec sec-type="Common name"><title>Common name.</title><p>Yellowish-white bladderwort</p></tp:treatment-sec><tp:treatment-sec sec-type="Distribution"><title>Distribution.</title><p>Circumboreal</p></tp:treatment-sec><tp:treatment-sec sec-type="Comments"><title>Comments.</title><p>This is the first collection of this genus and species for the CAA, and the first record of the species for Nunavut. Although broadly distributed across boreal Canada (<xref ref-type="bibr" rid="B76">Porsild and Cody 1980</xref>) and reported from nine states (<xref ref-type="bibr" rid="B69">NatureServe 2014</xref>), the species is rare in North America, with only 25 localities known prior to this collection (G. Crow, pers. comm. 2014). This uncommon plant has previously been collected at two Arctic localities in Canada: Richards Island, Mackenzie Delta, Northwest Territories (<italic>Porsild 7076</italic>, CAN-99617) and along the eastern coast of Hudson Bay in northern Quebec (<xref ref-type="bibr" rid="B76">Porsild and Cody 1980</xref>). The species is also present in west Greenland (<xref ref-type="bibr" rid="B37">Elven et al. 2011</xref>). Despite previous reports (<xref ref-type="bibr" rid="B91">Taylor 1989</xref>), this taxon has recently been excluded from the flora of Alaska (<xref ref-type="bibr" rid="B2">Alaska Natural Heritage Program 2014</xref>).</p><p>We encountered a single population of <italic><tp:taxon-name><tp:taxon-name-part taxon-name-part-type="genus">Utricularia</tp:taxon-name-part> <tp:taxon-name-part taxon-name-part-type="species">ochroleuca</tp:taxon-name-part></tp:taxon-name></italic> on southern Baffin Island, forming a dense floating mat along the bottom of a shallow muddy pond in a wet sedge meadow comprised of <italic><tp:taxon-name><tp:taxon-name-part taxon-name-part-type="genus">Carex</tp:taxon-name-part> <tp:taxon-name-part taxon-name-part-type="species">bigelowii</tp:taxon-name-part></tp:taxon-name></italic> Torr. ex Schwein., <italic><tp:taxon-name><tp:taxon-name-part taxon-name-part-type="genus">Carex</tp:taxon-name-part> <tp:taxon-name-part taxon-name-part-type="species">chordorrhiza</tp:taxon-name-part></tp:taxon-name></italic> Ehrh. ex L. f., <italic><tp:taxon-name><tp:taxon-name-part taxon-name-part-type="genus">Carex</tp:taxon-name-part> <tp:taxon-name-part taxon-name-part-type="species">holostoma</tp:taxon-name-part></tp:taxon-name></italic>, <italic><tp:taxon-name><tp:taxon-name-part taxon-name-part-type="genus">Betula</tp:taxon-name-part> <tp:taxon-name-part taxon-name-part-type="species">glandulosa</tp:taxon-name-part></tp:taxon-name></italic>, <tp:taxon-name><tp:taxon-name-part taxon-name-part-type="genus">Arctagrostis</tp:taxon-name-part> <tp:taxon-name-part taxon-name-part-type="species">latifolia</tp:taxon-name-part> <tp:taxon-name-part taxon-name-part-type="infraspecific-rank">subsp.</tp:taxon-name-part> <tp:taxon-name-part taxon-name-part-type="subspecies">latifolia</tp:taxon-name-part></tp:taxon-name>, <italic><tp:taxon-name><tp:taxon-name-part taxon-name-part-type="genus">Eriophorum</tp:taxon-name-part> <tp:taxon-name-part taxon-name-part-type="species">vaginatum</tp:taxon-name-part></tp:taxon-name></italic> L. and <tp:taxon-name><tp:taxon-name-part taxon-name-part-type="genus">Eriophorum</tp:taxon-name-part> <tp:taxon-name-part taxon-name-part-type="species">scheuchzeri</tp:taxon-name-part> <tp:taxon-name-part taxon-name-part-type="infraspecific-rank">subsp.</tp:taxon-name-part> <tp:taxon-name-part taxon-name-part-type="subspecies">scheuchzeri</tp:taxon-name-part></tp:taxon-name>. This population was uniformly sterile—no conspicuous emergent flowers were seen. This pattern is seen in many species of <italic><tp:taxon-name><tp:taxon-name-part taxon-name-part-type="genus">Utricularia</tp:taxon-name-part></tp:taxon-name></italic> above the treeline (<xref ref-type="bibr" rid="B76">Porsild and Cody 1980</xref>), particularly <italic><tp:taxon-name><tp:taxon-name-part taxon-name-part-type="genus">Utricularia</tp:taxon-name-part> <tp:taxon-name-part taxon-name-part-type="species">ochroleuca</tp:taxon-name-part></tp:taxon-name></italic> (G. Crow, pers. comm. 2014). This species may be more common in the low Arctic than herbarium records suggest and should be looked for carefully.</p></tp:treatment-sec><tp:treatment-sec sec-type="Specimens examined"><title>Specimens examined.</title><p><bold>Canada. Nunavut</bold>: Qikiqtaaluk Region, Baffin Island, Katannilik Territorial Park Reserve, Soper River, 18.5 km downstream (S) of its confluence with the Livingstone River, 1.5 km S of Emergency Cabin #8, E bank of river, <named-content xmlns:xlink="http://www.w3.org/1999/xlink" content-type="dwc:verbatimCoordinates" xlink:type="simple">62°58'45"N, 69°43'1"W</named-content>, 23 m, 15 July 2012, <italic>Saarela, Gillespie, Sokoloff &amp; Bull 2464</italic> (ALA, ALTA, <ext-link xmlns:xlink="http://www.w3.org/1999/xlink" ext-link-type="uri" xlink:href="http://dx.doi.org/10.6084/m9.figshare.1408625" xlink:type="simple">CAN-601976</ext-link>, MT, O, NY, UBC, US, WIN).</p><fig id="F16" position="float" orientation="portrait"><label>Figure 16.</label><caption><p><italic><tp:taxon-name><tp:taxon-name-part taxon-name-part-type="genus">Utricularia</tp:taxon-name-part> <tp:taxon-name-part taxon-name-part-type="species">ochroleuca</tp:taxon-name-part></tp:taxon-name></italic>: <bold>A</bold> habitat <bold>B</bold> habit <bold>C</bold> habit showing branches with bladders, <italic>Saarela et al. 2464</italic>. Photographs by R.D. Bull.</p></caption><graphic xmlns:xlink="http://www.w3.org/1999/xlink" xlink:href="phytokeys-052-023-g016.jpg" position="float" orientation="portrait" xlink:type="simple" id="oo_45906.jpg"/></fig></tp:treatment-sec><ref-list><ref id="B76"><mixed-citation xmlns:xlink="http://www.w3.org/1999/xlink" xlink:type="simple"><person-group><name name-style="western"><surname>Porsild</surname><given-names>AE</given-names></name><name name-style="western"><surname>Cody</surname><given-names>WJ</given-names></name></person-group> (<year>1980</year>) <source>Vascular Plants of the Continental Northwest Territories, Canada</source>. <publisher-name>National Museum of Natural Sciences, National Museums of Canada</publisher-name>, <publisher-loc>Ottawa</publisher-loc>, <fpage>1</fpage>–<lpage>667</lpage>.</mixed-citation></ref><ref id="B69"><mixed-citation xmlns:xlink="http://www.w3.org/1999/xlink" xlink:type="simple"><institution xlink:type="simple">NatureServe</institution> (<year>2014</year>) <source>NatureServe Explorer: an online encyclopedia of life</source>. <publisher-name>NatureServe Arlington</publisher-name>, <publisher-loc>Virginia</publisher-loc>. <ext-link ext-link-type="uri" xlink:href="http://www.natureserve.org/" xlink:type="simple">http://www.natureserve.org/</ext-link></mixed-citation></ref><ref id="B37"><mixed-citation xmlns:xlink="http://www.w3.org/1999/xlink" xlink:type="simple"><person-group><name name-style="western"><surname>Elven</surname><given-names>R</given-names></name><name name-style="western"><surname>Murray</surname><given-names>DF</given-names></name><name name-style="western"><surname>Razzhivin</surname><given-names>VY</given-names></name><name name-style="western"><surname>Yurtsev</surname><given-names>BA</given-names></name></person-group> (<role>Eds</role>) (<year>2011</year>) <source>Annotated checklist of the Panarctic Flora (PAF): Vascular plants, version 1.0</source>. <ext-link ext-link-type="uri" xlink:href="http://nhm2.uio.no/paf" xlink:type="simple">http://nhm2.uio.no/paf</ext-link></mixed-citation></ref><ref id="B91"><mixed-citation xmlns:xlink="http://www.w3.org/1999/xlink" xlink:type="simple"><person-group><name name-style="western"><surname>Taylor</surname><given-names>P</given-names></name></person-group> (<year>1989</year>) <article-title>The genus <italic><tp:taxon-name><tp:taxon-name-part taxon-name-part-type="genus">Utricularia</tp:taxon-name-part></tp:taxon-name></italic>: a taxonomic monograph.</article-title> <source>Kew Bulletin Additional Series</source> <volume>14</volume>: <fpage>1</fpage>–<lpage>724</lpage>.</mixed-citation></ref><ref id="B2"><mixed-citation xmlns:xlink="http://www.w3.org/1999/xlink" xlink:type="simple"><institution xlink:type="simple">Alaska Natural Heritage Progam</institution> (<year>2014</year>) <source>Taxa removed from rare vascular plant list</source>. <ext-link ext-link-type="uri" xlink:href="http://aknhp.uaa.alaska.edu/botany/rare-plants-species-lists/rare-vascular-taxa-removed/" xlink:type="simple">http://aknhp.uaa.alaska.edu/botany/rare-plants-species-lists/rare-vascular-taxa-removed/</ext-link> [<date-in-citation content-type="access-date">consulted 21 January 2015</date-in-citation>]</mixed-citation></ref></ref-list></tp:taxon-treatment>
