# Supplementary material for: New vascular plant records for the Canadian Arctic Archipelago
Source: PhytoKeys. 2015 Jun 25;(52):23–79. doi: 10.3897/phytokeys.52.8721 (PMC4549883; doi:10.3897/phytokeys.52.8721)
Supplement: XML Treatment for Primula egaliksensis [file phytokeys.52.8721-treatment24.xml]

<!DOCTYPE tp:taxon-treatment
  PUBLIC "-//TaxonX//DTD Taxonomic Treatment Publishing DTD v0 20100105//EN" "tax-treatment-NSO.dtd">
<tp:taxon-treatment xmlns:tp="http://www.plazi.org/taxpub"><tp:treatment-meta><kwd-group><label>Taxon classification</label><kwd><named-content content-type="kingdom">Plantae</named-content></kwd><kwd><named-content content-type="order">Ericales</named-content></kwd><kwd><named-content content-type="family">Primulaceae</named-content></kwd></kwd-group><mixed-citation publication-type="journal"><person-group><name><surname>Gillespie</surname><given-names>Lynn J.</given-names></name><name><surname>Saarela</surname><given-names>Jeffery M.</given-names></name><name><surname>Sokoloff</surname><given-names>Paul C.</given-names></name><name><surname>Bull</surname><given-names>Roger D.</given-names></name></person-group><article-title>New vascular plant records for the Canadian Arctic Archipelago</article-title><source>PhytoKeys</source><day>25</day><month>6</month><year>2015</year><volume>2015</volume><issue>52</issue><fpage>23</fpage><lpage>79</lpage><pub-id pub-id-type="doi">10.3897/phytokeys.52.8721</pub-id></mixed-citation></tp:treatment-meta><tp:nomenclature><tp:taxon-name>
                                <tp:taxon-name-part taxon-name-part-type="genus">Primula</tp:taxon-name-part>
                                <tp:taxon-name-part taxon-name-part-type="species">egaliksensis</tp:taxon-name-part>
                            </tp:taxon-name><tp:taxon-authority>Wormsk.</tp:taxon-authority><xref ref-type="fig" rid="F17">Fig. 17</xref><!--PageBreak--><!--PageBreak--></tp:nomenclature><tp:treatment-sec sec-type="Common name"><title>Common name.</title><p>Greenland primrose</p></tp:treatment-sec><tp:treatment-sec sec-type="Distribution"><title>Distribution.</title><p>Arctic-alpine amphi-Beringia–North America</p></tp:treatment-sec><tp:treatment-sec sec-type="Comments"><title>Comments.</title><p>Our collections are the first for this species in the CAA. This species commonly occurs along lakeshores and riverbeds in tundra and alpine regions of Canada, Greenland and the United States (<xref ref-type="bibr" rid="B76">Porsild and Cody 1980</xref>, <xref ref-type="bibr" rid="B59">Kelso 2009</xref>), and is known from both Ungava Bay to the south and Greenland to the west of southeastern Baffin Island where our collections were made. One population collected was found in a moist mossy depression among rocks in a disturbed site near the Kimmirut boat landing on Soper Lake, associated with <italic><tp:taxon-name><tp:taxon-name-part taxon-name-part-type="genus">Chamerion</tp:taxon-name-part> <tp:taxon-name-part taxon-name-part-type="species">latifolium</tp:taxon-name-part></tp:taxon-name></italic>, <italic><tp:taxon-name><tp:taxon-name-part taxon-name-part-type="genus">Bistorta</tp:taxon-name-part> <tp:taxon-name-part taxon-name-part-type="species">vivipara</tp:taxon-name-part></tp:taxon-name></italic> and <tp:taxon-name><tp:taxon-name-part taxon-name-part-type="genus">Cardamine</tp:taxon-name-part> <tp:taxon-name-part taxon-name-part-type="species">pratensis</tp:taxon-name-part> <tp:taxon-name-part taxon-name-part-type="infraspecific-rank">subsp.</tp:taxon-name-part> <tp:taxon-name-part taxon-name-part-type="subspecies">angustifolia</tp:taxon-name-part></tp:taxon-name> (Hook.) O.E. Schultz. The second population was on moist mossy ground among rocky outcrops on a small island, with <italic><tp:taxon-name><tp:taxon-name-part taxon-name-part-type="genus">Leymus</tp:taxon-name-part> <tp:taxon-name-part taxon-name-part-type="species">mollis</tp:taxon-name-part></tp:taxon-name></italic>, <italic><tp:taxon-name><tp:taxon-name-part taxon-name-part-type="genus">Juncus</tp:taxon-name-part> <tp:taxon-name-part taxon-name-part-type="species">arcticus</tp:taxon-name-part></tp:taxon-name></italic>, <italic><tp:taxon-name><tp:taxon-name-part taxon-name-part-type="genus">Dupontia</tp:taxon-name-part> <tp:taxon-name-part taxon-name-part-type="species">fisheri</tp:taxon-name-part></tp:taxon-name></italic>, <italic><tp:taxon-name><tp:taxon-name-part taxon-name-part-type="genus">Puccinellia</tp:taxon-name-part> <tp:taxon-name-part taxon-name-part-type="species">phryganodes</tp:taxon-name-part></tp:taxon-name></italic>, <tp:taxon-name><tp:taxon-name-part taxon-name-part-type="genus">Potentilla</tp:taxon-name-part> <tp:taxon-name-part taxon-name-part-type="species">anserina</tp:taxon-name-part> <tp:taxon-name-part taxon-name-part-type="infraspecific-rank">subsp.</tp:taxon-name-part> <tp:taxon-name-part taxon-name-part-type="subspecies">egedei</tp:taxon-name-part></tp:taxon-name> (Wormsk. ex Hornem.) Hiitonen and <italic><tp:taxon-name><tp:taxon-name-part taxon-name-part-type="genus">Saxifraga</tp:taxon-name-part> <tp:taxon-name-part taxon-name-part-type="species">caespitosa</tp:taxon-name-part></tp:taxon-name></italic> L. Similar in size and appearance to <italic><tp:taxon-name><tp:taxon-name-part taxon-name-part-type="genus">Potentilla</tp:taxon-name-part> <tp:taxon-name-part taxon-name-part-type="species">stricta</tp:taxon-name-part></tp:taxon-name></italic> Hornem., a largely sympatric species that is found in the CAA on Banks Island and Victoria Island, <italic><tp:taxon-name><tp:taxon-name-part taxon-name-part-type="genus">Primula</tp:taxon-name-part> <tp:taxon-name-part taxon-name-part-type="species">egaliksensis</tp:taxon-name-part></tp:taxon-name></italic> is distinguished by its non-farinose flowering stem (versus farinose at least at the apex), abruptly petiolate leaves, and calyx base that is less prominently saccate and never auriculate (<xref ref-type="bibr" rid="B59">Kelso 2009</xref>, <xref ref-type="bibr" rid="B80">Saarela et al. 2013a</xref>).</p></tp:treatment-sec><tp:treatment-sec sec-type="Specimens examined"><title>Specimens examined.</title><p><bold>Canada. Nunavut</bold>: Qikiqtaaluk Region, Baffin Island, Soper Lake, SE corner, Kimmirut boat landing, <named-content xmlns:xlink="http://www.w3.org/1999/xlink" content-type="dwc:verbatimCoordinates" xlink:type="simple">62°51'45"N, 69°52'56"W</named-content>, 16 m, 19 July 2012, <italic>Saarela, Gillespie, Sokoloff &amp; Bull 2606</italic> (<ext-link xmlns:xlink="http://www.w3.org/1999/xlink" ext-link-type="uri" xlink:href="http://dx.doi.org/10.6084/m9.figshare.1408626" xlink:type="simple">CAN-601987</ext-link>, COCO); Qikiqtaaluk Region, Baffin Island, Katannilik Territorial Park Reserve, small unnamed island on Soper Lake (Eider duck colony), <named-content xmlns:xlink="http://www.w3.org/1999/xlink" content-type="dwc:verbatimCoordinates" xlink:type="simple">62°53'6"N, 69°53'18"W</named-content>, 9 m, 19 July 2012, <italic>Saarela, Gillespie, Sokoloff &amp; Bull 2640</italic> (<ext-link xmlns:xlink="http://www.w3.org/1999/xlink" ext-link-type="uri" xlink:href="http://dx.doi.org/10.6084/m9.figshare.1408629" xlink:type="simple">CAN-601986</ext-link>).</p><fig id="F17" position="float" orientation="portrait"><label>Figure 17.</label><caption><p><italic><tp:taxon-name><tp:taxon-name-part taxon-name-part-type="genus">Primula</tp:taxon-name-part> <tp:taxon-name-part taxon-name-part-type="species">egaliksensis</tp:taxon-name-part></tp:taxon-name></italic>: <bold>A</bold> habit <bold>B</bold> inflorescence <bold>C</bold> habitat, <italic>Saarela et al. 2606</italic>. Photographs by L.J. Gillespie.</p></caption><graphic xmlns:xlink="http://www.w3.org/1999/xlink" xlink:href="phytokeys-052-023-g017.jpg" position="float" orientation="portrait" xlink:type="simple" id="oo_45907.jpg"/></fig><!--PageBreak--></tp:treatment-sec><ref-list><ref id="B76"><mixed-citation xmlns:xlink="http://www.w3.org/1999/xlink" xlink:type="simple"><person-group><name name-style="western"><surname>Porsild</surname><given-names>AE</given-names></name><name name-style="western"><surname>Cody</surname><given-names>WJ</given-names></name></person-group> (<year>1980</year>) <source>Vascular Plants of the Continental Northwest Territories, Canada</source>. <publisher-name>National Museum of Natural Sciences, National Museums of Canada</publisher-name>, <publisher-loc>Ottawa</publisher-loc>, <fpage>1</fpage>–<lpage>667</lpage>.</mixed-citation></ref><ref id="B59"><mixed-citation xmlns:xlink="http://www.w3.org/1999/xlink" xlink:type="simple"><person-group><name name-style="western"><surname>Kelso</surname><given-names>S</given-names></name></person-group> (<year>2009</year>) <article-title><italic><tp:taxon-name><tp:taxon-name-part taxon-name-part-type="genus">Primula</tp:taxon-name-part></tp:taxon-name></italic> Linnaeus.</article-title> In: <institution xlink:type="simple">Flora of North America Editorial Committee</institution> (<role>Ed.</role>) <source>Flora of North America North of Mexico, Volume 8 <tp:taxon-name><tp:taxon-name-part taxon-name-part-type="phylum">Magnoliophyta</tp:taxon-name-part></tp:taxon-name>: <tp:taxon-name><tp:taxon-name-part taxon-name-part-type="family">Paeoniaceae</tp:taxon-name-part></tp:taxon-name> to <tp:taxon-name><tp:taxon-name-part taxon-name-part-type="family">Ericaceae</tp:taxon-name-part></tp:taxon-name></source>. <publisher-name>Oxford University Press</publisher-name>, <publisher-loc>Oxford and New York</publisher-loc>, <fpage>286</fpage>–<lpage>301</lpage>.</mixed-citation></ref><ref id="B80"><mixed-citation xmlns:xlink="http://www.w3.org/1999/xlink" xlink:type="simple"><person-group><name name-style="western"><surname>Saarela</surname><given-names>JM</given-names></name><name name-style="western"><surname>Gillespie</surname><given-names>LJ</given-names></name><name name-style="western"><surname>Consaul</surname><given-names>LL</given-names></name><name name-style="western"><surname>Bull</surname><given-names>RD</given-names></name></person-group> (<year>2013a</year>) <article-title>Annotated checklist to the vascular plant flora of Tuktut Nogait National Park and the Melville Hills region (Canadian Low Arctic).</article-title> <source>Phytotaxa</source> <volume>102</volume>: <fpage>1</fpage>–<lpage>177</lpage>. doi: <ext-link ext-link-type="doi" xlink:href="10.11646/phytotaxa.102.1.1" xlink:type="simple">10.11646/phytotaxa.102.1.1</ext-link></mixed-citation></ref></ref-list></tp:taxon-treatment>
