# Supplementary material for: New vascular plant records for the Canadian Arctic Archipelago
Source: PhytoKeys. 2015 Jun 25;(52):23–79. doi: 10.3897/phytokeys.52.8721 (PMC4549883; doi:10.3897/phytokeys.52.8721)
Supplement: XML Treatment for Coptidium × spitsbergense [file phytokeys.52.8721-treatment25.xml]

<!DOCTYPE tp:taxon-treatment
  PUBLIC "-//TaxonX//DTD Taxonomic Treatment Publishing DTD v0 20100105//EN" "tax-treatment-NSO.dtd">
<tp:taxon-treatment xmlns:tp="http://www.plazi.org/taxpub"><tp:treatment-meta><kwd-group><label>Taxon classification</label><kwd><named-content content-type="kingdom">Plantae</named-content></kwd><kwd><named-content content-type="order">Ranunculales</named-content></kwd><kwd><named-content content-type="family">Ranunculaceae</named-content></kwd></kwd-group><mixed-citation publication-type="journal"><person-group><name><surname>Gillespie</surname><given-names>Lynn J.</given-names></name><name><surname>Saarela</surname><given-names>Jeffery M.</given-names></name><name><surname>Sokoloff</surname><given-names>Paul C.</given-names></name><name><surname>Bull</surname><given-names>Roger D.</given-names></name></person-group><article-title>New vascular plant records for the Canadian Arctic Archipelago</article-title><source>PhytoKeys</source><day>25</day><month>6</month><year>2015</year><volume>2015</volume><issue>52</issue><fpage>23</fpage><lpage>79</lpage><pub-id pub-id-type="doi">10.3897/phytokeys.52.8721</pub-id></mixed-citation></tp:treatment-meta><tp:nomenclature><tp:taxon-name>
                                <tp:taxon-name-part taxon-name-part-type="genus">Coptidium</tp:taxon-name-part>
                                <tp:taxon-name-part taxon-name-part-type="hybrid-sign">×</tp:taxon-name-part>
                                <tp:taxon-name-part taxon-name-part-type="species">spitsbergense</tp:taxon-name-part>
                            </tp:taxon-name><tp:taxon-authority>(Hadač) Luferov &amp; Prob.</tp:taxon-authority><xref ref-type="fig" rid="F18">Fig. 18</xref><tp:nomenclature-citation-list><tp:nomenclature-citation><tp:taxon-name><tp:taxon-name-part taxon-name-part-type="genus">Ranunculus</tp:taxon-name-part> <tp:taxon-name-part taxon-name-part-type="hybrid-sign">×</tp:taxon-name-part> <tp:taxon-name-part taxon-name-part-type="species">spitsbergensis</tp:taxon-name-part></tp:taxon-name><comment> Hadač</comment></tp:nomenclature-citation></tp:nomenclature-citation-list></tp:nomenclature><tp:treatment-sec sec-type="Common name"><title>Common name.</title><p>Spitzbergen buttercup</p></tp:treatment-sec><tp:treatment-sec sec-type="Distribution"><title>Distribution.</title><p>Disjunct circumpolar</p></tp:treatment-sec><tp:treatment-sec sec-type="Comments"><title>Comments.</title><p>Our collections are the first of this species for the CAA. The species is considered to be a sterile triploid hybrid between <!--PageBreak--><italic><tp:taxon-name><tp:taxon-name-part taxon-name-part-type="genus">Coptidium</tp:taxon-name-part> <tp:taxon-name-part taxon-name-part-type="species">lapponicum</tp:taxon-name-part></tp:taxon-name></italic> (L.) Rydb. and <italic><tp:taxon-name><tp:taxon-name-part taxon-name-part-type="genus">Coptidium</tp:taxon-name-part> <tp:taxon-name-part taxon-name-part-type="species">pallasii</tp:taxon-name-part></tp:taxon-name></italic> (Schltdl.) Tzvelev, and exhibits an intermediate morphology and habitat preference (<xref ref-type="bibr" rid="B23">Cody et al. 1988</xref>, <xref ref-type="bibr" rid="B36">Elven and Murray 2008</xref>). All three species were previously treated within <italic><tp:taxon-name><tp:taxon-name-part taxon-name-part-type="genus">Ranunculus</tp:taxon-name-part></tp:taxon-name></italic> L. (<xref ref-type="bibr" rid="B74">Porsild 1957</xref>, <xref ref-type="bibr" rid="B76">Porsild and Cody 1980</xref>, <xref ref-type="bibr" rid="B23">Cody et al. 1988</xref>, <xref ref-type="bibr" rid="B100">Whittemore 1997</xref>, <xref ref-type="bibr" rid="B1">Aiken et al. 2007</xref>), but they differ both genetically and morphologically (presence of thick white underground stems, fragrant flowers, three sepals, spongy tissue in achene) from other members of the genus (<xref ref-type="bibr" rid="B53">Hörandl et al. 2005</xref>). <tp:taxon-name><tp:taxon-name-part taxon-name-part-type="genus">Coptidium</tp:taxon-name-part> <tp:taxon-name-part taxon-name-part-type="hybrid-sign">×</tp:taxon-name-part> <tp:taxon-name-part taxon-name-part-type="species">spitsbergense</tp:taxon-name-part></tp:taxon-name>, also known from Svalbard and the Russian Arctic, was first recorded in North America by <xref ref-type="bibr" rid="B23">Cody et al. (1988)</xref> from one site in southern mainland Nunavut, and four sites in northwestern Arctic Quebec. The hybrid is most similar in habit and leaf morphology to <italic><tp:taxon-name><tp:taxon-name-part taxon-name-part-type="genus">Coptidium</tp:taxon-name-part> <tp:taxon-name-part taxon-name-part-type="species">pallasii</tp:taxon-name-part></tp:taxon-name></italic>, but differs in its smaller, pale yellow flowers. The taxon was not treated by <xref ref-type="bibr" rid="B100">Whittemore (1997)</xref> for North America.</p><!--PageBreak--><p><tp:taxon-name><tp:taxon-name-part taxon-name-part-type="genus">Coptidium</tp:taxon-name-part> <tp:taxon-name-part taxon-name-part-type="hybrid-sign">×</tp:taxon-name-part> <tp:taxon-name-part taxon-name-part-type="species">spitsbergense</tp:taxon-name-part></tp:taxon-name> was found at two sites in the Soper River valley growing in sedge meadows, in wet moss adjacent to ponds. Associates at the first site (<italic>Saarela et al. 2194</italic>) include <italic><tp:taxon-name><tp:taxon-name-part taxon-name-part-type="genus">Carex</tp:taxon-name-part> <tp:taxon-name-part taxon-name-part-type="species">bigelowii</tp:taxon-name-part></tp:taxon-name></italic> and <italic><tp:taxon-name><tp:taxon-name-part taxon-name-part-type="genus">Salix</tp:taxon-name-part> <tp:taxon-name-part taxon-name-part-type="species">arctophila</tp:taxon-name-part></tp:taxon-name></italic>, at the second site <italic><tp:taxon-name><tp:taxon-name-part taxon-name-part-type="genus">Betula</tp:taxon-name-part> <tp:taxon-name-part taxon-name-part-type="species">glandulosa</tp:taxon-name-part></tp:taxon-name></italic>, <italic><tp:taxon-name><tp:taxon-name-part taxon-name-part-type="genus">Empetrum</tp:taxon-name-part> <tp:taxon-name-part taxon-name-part-type="species">nigrum</tp:taxon-name-part></tp:taxon-name></italic>, <italic><tp:taxon-name><tp:taxon-name-part taxon-name-part-type="genus">Eriophorum</tp:taxon-name-part> <tp:taxon-name-part taxon-name-part-type="species">angustifolium</tp:taxon-name-part></tp:taxon-name></italic>, <italic><tp:taxon-name><tp:taxon-name-part taxon-name-part-type="genus">Eriophorum</tp:taxon-name-part> <tp:taxon-name-part taxon-name-part-type="species">scheuchzeri</tp:taxon-name-part></tp:taxon-name></italic>, <tp:taxon-name><tp:taxon-name-part taxon-name-part-type="genus">Rhododendron</tp:taxon-name-part> <tp:taxon-name-part taxon-name-part-type="species">tomentosum</tp:taxon-name-part> <tp:taxon-name-part taxon-name-part-type="infraspecific-rank">subsp.</tp:taxon-name-part> <tp:taxon-name-part taxon-name-part-type="subspecies">decumbens</tp:taxon-name-part></tp:taxon-name>, <italic><tp:taxon-name><tp:taxon-name-part taxon-name-part-type="genus">Carex</tp:taxon-name-part></tp:taxon-name></italic> spp. and <italic><tp:taxon-name><tp:taxon-name-part taxon-name-part-type="genus">Salix</tp:taxon-name-part></tp:taxon-name></italic> sp. Only one parent, <italic><tp:taxon-name><tp:taxon-name-part taxon-name-part-type="genus">Coptidium</tp:taxon-name-part> <tp:taxon-name-part taxon-name-part-type="species">lapponicum</tp:taxon-name-part></tp:taxon-name></italic>, was found nearby at the <italic>Saarela et al. 2419</italic> site (parents were not looked for at the other site), growing scattered in moist mossy tundra. The other parent, <italic><tp:taxon-name><tp:taxon-name-part taxon-name-part-type="genus">Coptidium</tp:taxon-name-part> <tp:taxon-name-part taxon-name-part-type="species">pallasii</tp:taxon-name-part></tp:taxon-name></italic>, has not been collected in the Soper River valley and was not observed during our fieldwork there, but one older collection is known from the vicinity of Kimmirut (<italic>Polunin 1173</italic>, CAN; <xref ref-type="bibr" rid="B1">Aiken et al. 2007</xref>). Elsewhere the hybrid species is also often found in the absence of one (usually <italic><tp:taxon-name><tp:taxon-name-part taxon-name-part-type="genus">Coptidium</tp:taxon-name-part> <tp:taxon-name-part taxon-name-part-type="species">pallasii</tp:taxon-name-part></tp:taxon-name></italic>) or even both parents. In Svalbard it is more common than either parent and occurs in large stands usually in the absence of one or both parents (<xref ref-type="bibr" rid="B36">Elven and Murray 2008</xref>, <ext-link xmlns:xlink="http://www.w3.org/1999/xlink" ext-link-type="uri" xlink:href="http://svalbardflora.no/" xlink:type="simple">http://svalbardflora.no/</ext-link>). <xref ref-type="bibr" rid="B23">Cody et al. (1988)</xref> recorded <italic><tp:taxon-name><tp:taxon-name-part taxon-name-part-type="genus">Coptidium</tp:taxon-name-part> <tp:taxon-name-part taxon-name-part-type="species">lapponicum</tp:taxon-name-part></tp:taxon-name></italic> as present at all five sites in Canada, and <italic><tp:taxon-name><tp:taxon-name-part taxon-name-part-type="genus">Coptidium</tp:taxon-name-part> <tp:taxon-name-part taxon-name-part-type="species">pallasii</tp:taxon-name-part></tp:taxon-name></italic> as present at only two sites, both in northern Quebec.</p><p>Throughout its range fruiting specimens have not been observed. Plants are assumed to be spread mainly by bird dispersal of stem-shoot fragments (<xref ref-type="bibr" rid="B36">Elven and Murray 2008</xref>, <xref ref-type="bibr" rid="B37">Elven et al. 2011</xref>). However, <xref ref-type="bibr" rid="B23">Cody et al. (1988)</xref> considered there to be no evidence for long distance dispersal and suggested that separate hybridization events occurred at each locality sometime in the past.</p></tp:treatment-sec><tp:treatment-sec sec-type="Specimens examined"><title>Specimens examined.</title><p><bold>Canada. Nunavut</bold>: Qikiqtaaluk Region, Baffin Island, Katannilik Territorial Park Reserve, Soper River valley, W bank, ca. 12 km S of Mount Joy, meadow along river opposite Group/Warden Cabin #7, <named-content xmlns:xlink="http://www.w3.org/1999/xlink" content-type="dwc:verbatimCoordinates" xlink:type="simple">63°9'50"N, 69°39'55"W</named-content>, 40 m, 8 July 2012, <italic>Saarela, Gillespie, Sokoloff &amp; Bull 2194</italic> (ALA, <ext-link xmlns:xlink="http://www.w3.org/1999/xlink" ext-link-type="uri" xlink:href="http://dx.doi.org/10.6084/m9.figshare.1408627" xlink:type="simple">CAN-602059</ext-link>, O); Qikiqtaaluk Region, Baffin Island, Katannilik Territorial Park Reserve, Soper River, 18.5 km downstream (S) of its confluence with the Livingstone River, 2 km S of Emergency Cabin #8, E bank of river, <named-content xmlns:xlink="http://www.w3.org/1999/xlink" content-type="dwc:verbatimCoordinates" xlink:type="simple">62°59'2"N, 69°43'1"W</named-content>, 20 m, 14 July 2012, <italic>Saarela, Gillespie, Sokoloff &amp; Bull 2419</italic> (ALA, <ext-link xmlns:xlink="http://www.w3.org/1999/xlink" ext-link-type="uri" xlink:href="http://dx.doi.org/10.6084/m9.figshare.1408628" xlink:type="simple">CAN-602060</ext-link>, MT, O, WIN).</p><fig id="F18" position="float" orientation="portrait"><label>Figure 18.</label><caption><p><tp:taxon-name><tp:taxon-name-part taxon-name-part-type="genus">Coptidium</tp:taxon-name-part> <tp:taxon-name-part taxon-name-part-type="hybrid-sign">×</tp:taxon-name-part> <tp:taxon-name-part taxon-name-part-type="species">spitsbergense</tp:taxon-name-part></tp:taxon-name>: <bold>A</bold> habitat <bold>B</bold> habit <bold>C</bold> flower, <italic>Saarela et al. 2419</italic>. Photographs by L.J. Gillespie.</p></caption><graphic xmlns:xlink="http://www.w3.org/1999/xlink" xlink:href="phytokeys-052-023-g018.jpg" position="float" orientation="portrait" xlink:type="simple" id="oo_45908.jpg"/></fig></tp:treatment-sec><ref-list><ref id="B23"><mixed-citation xmlns:xlink="http://www.w3.org/1999/xlink" xlink:type="simple"><person-group><name name-style="western"><surname>Cody</surname><given-names>W</given-names></name><name name-style="western"><surname>Blondeau</surname><given-names>M</given-names></name><name name-style="western"><surname>Cayouette</surname><given-names>J</given-names></name></person-group> (<year>1988</year>) <article-title><tp:taxon-name><tp:taxon-name-part taxon-name-part-type="genus">Ranunculus</tp:taxon-name-part> <tp:taxon-name-part taxon-name-part-type="hybrid-sign">×</tp:taxon-name-part> <tp:taxon-name-part taxon-name-part-type="species">spitzbergensis</tp:taxon-name-part></tp:taxon-name> (Nath.) Hadač, an addition to the flora of North America.</article-title> <source>Rhodora</source> <volume>90</volume>: <fpage>27</fpage>–<lpage>36</lpage>.</mixed-citation></ref><ref id="B36"><mixed-citation xmlns:xlink="http://www.w3.org/1999/xlink" xlink:type="simple"><person-group><name name-style="western"><surname>Elven</surname><given-names>R</given-names></name><name name-style="western"><surname>Murray</surname><given-names>DF</given-names></name></person-group> (<year>2008</year>) <article-title>New combinations in the Panarctic vascular plant flora.</article-title> <source>Journal of the Botanical Research Institute of Texas</source> <volume>2</volume>(<issue>1</issue>): <fpage>433</fpage>–<lpage>436</lpage>.</mixed-citation></ref><ref id="B74"><mixed-citation xmlns:xlink="http://www.w3.org/1999/xlink" xlink:type="simple"><person-group><name name-style="western"><surname>Porsild</surname><given-names>AE</given-names></name></person-group> (<year>1957</year>) <article-title>Illustrated Flora of the Canadian Arctic Archipelago.</article-title> <source>National Museum of Canada Bulletin</source> <volume>146</volume>: <fpage>1</fpage>–<lpage>209</lpage>.</mixed-citation></ref><ref id="B76"><mixed-citation xmlns:xlink="http://www.w3.org/1999/xlink" xlink:type="simple"><person-group><name name-style="western"><surname>Porsild</surname><given-names>AE</given-names></name><name name-style="western"><surname>Cody</surname><given-names>WJ</given-names></name></person-group> (<year>1980</year>) <source>Vascular Plants of the Continental Northwest Territories, Canada</source>. <publisher-name>National Museum of Natural Sciences, National Museums of Canada</publisher-name>, <publisher-loc>Ottawa</publisher-loc>, <fpage>1</fpage>–<lpage>667</lpage>.</mixed-citation></ref><ref id="B100"><mixed-citation xmlns:xlink="http://www.w3.org/1999/xlink" xlink:type="simple"><person-group><name name-style="western"><surname>Whittemore</surname><given-names>AT</given-names></name></person-group> (<year>1997</year>) <article-title><italic><tp:taxon-name><tp:taxon-name-part taxon-name-part-type="genus">Ranunculus</tp:taxon-name-part></tp:taxon-name></italic> L.</article-title> In: <institution xlink:type="simple">Flora of North America Editorial Committee</institution> (<role>Ed.</role>) <source>Flora of North America North of Mexico, Volume 3 <tp:taxon-name><tp:taxon-name-part taxon-name-part-type="phylum">Magnoliophyta</tp:taxon-name-part></tp:taxon-name>: <tp:taxon-name><tp:taxon-name-part taxon-name-part-type="subclass">Magnoliidae</tp:taxon-name-part></tp:taxon-name> – <tp:taxon-name><tp:taxon-name-part taxon-name-part-type="subclass">Hamamelidae</tp:taxon-name-part></tp:taxon-name></source>. <publisher-name>Oxford University Press</publisher-name>, <publisher-loc>Oxford and New York</publisher-loc>, <fpage>88</fpage>–<lpage>135</lpage>.</mixed-citation></ref><ref id="B1"><mixed-citation xmlns:xlink="http://www.w3.org/1999/xlink" xlink:type="simple"><person-group><name name-style="western"><surname>Aiken</surname><given-names>SG</given-names></name><name name-style="western"><surname>Dallwitz</surname><given-names>MJ</given-names></name><name name-style="western"><surname>Consaul</surname><given-names>LL</given-names></name><name name-style="western"><surname>McJannet</surname><given-names>CL</given-names></name><name name-style="western"><surname>Boles</surname><given-names>RL</given-names></name><name name-style="western"><surname>Argus</surname><given-names>GW</given-names></name><name name-style="western"><surname>Gillett</surname><given-names>JM</given-names></name><name name-style="western"><surname>Scott</surname><given-names>PJ</given-names></name><name name-style="western"><surname>Elven</surname><given-names>R</given-names></name><name name-style="western"><surname>LeBlanc</surname><given-names>MC</given-names></name><name name-style="western"><surname>Gillespie</surname><given-names>LJ</given-names></name><name name-style="western"><surname>Brysting</surname><given-names>AK</given-names></name><name name-style="western"><surname>Solstad</surname><given-names>H</given-names></name><name name-style="western"><surname>Harris</surname><given-names>JG</given-names></name></person-group> (<year>2007</year>) <source>Flora of the Canadian Arctic Archipelago: Descriptions, Illustrations, Identification, and Information Retrieval [CD-ROM]</source>. <publisher-name>NRC Research Press, National Research Council of Canada</publisher-name>, <publisher-loc>Ottawa</publisher-loc>. <ext-link ext-link-type="uri" xlink:href="http://nature.ca/en/research-collections/research-projects/flora-canadian-arctic-archipelago/" xlink:type="simple">http://nature.ca/en/research-collections/research-projects/flora-canadian-arctic-archipelago/</ext-link></mixed-citation></ref><ref id="B53"><mixed-citation xmlns:xlink="http://www.w3.org/1999/xlink" xlink:type="simple"><person-group><name name-style="western"><surname>Hörandl</surname><given-names>E</given-names></name><name name-style="western"><surname>Paun</surname><given-names>O</given-names></name><name name-style="western"><surname>Johansson</surname><given-names>JT</given-names></name><name name-style="western"><surname>Lehnebach</surname><given-names>C</given-names></name><name name-style="western"><surname>Armstrong</surname><given-names>T</given-names></name><name name-style="western"><surname>Chen</surname><given-names>L</given-names></name><name name-style="western"><surname>Lockhart</surname><given-names>PJ</given-names></name></person-group> (<year>2005</year>) <article-title>Phylogenetic relationships and evolutionary traits in <italic><tp:taxon-name><tp:taxon-name-part taxon-name-part-type="genus">Ranunculus</tp:taxon-name-part></tp:taxon-name></italic> s.l. (<tp:taxon-name><tp:taxon-name-part taxon-name-part-type="family">Ranunculaceae</tp:taxon-name-part></tp:taxon-name>) inferred from ITS sequence analysis.</article-title> <source>Molecular Phylogenetics and Evolution</source> <volume>36</volume>: <fpage>305</fpage>–<lpage>327</lpage>. doi: <ext-link ext-link-type="doi" xlink:href="10.1016/j.ympev.2005.02.009" xlink:type="simple">10.1016/j.ympev.2005.02.009</ext-link></mixed-citation></ref><ref id="B37"><mixed-citation xmlns:xlink="http://www.w3.org/1999/xlink" xlink:type="simple"><person-group><name name-style="western"><surname>Elven</surname><given-names>R</given-names></name><name name-style="western"><surname>Murray</surname><given-names>DF</given-names></name><name name-style="western"><surname>Razzhivin</surname><given-names>VY</given-names></name><name name-style="western"><surname>Yurtsev</surname><given-names>BA</given-names></name></person-group> (<role>Eds</role>) (<year>2011</year>) <source>Annotated checklist of the Panarctic Flora (PAF): Vascular plants, version 1.0</source>. <ext-link ext-link-type="uri" xlink:href="http://nhm2.uio.no/paf" xlink:type="simple">http://nhm2.uio.no/paf</ext-link></mixed-citation></ref></ref-list></tp:taxon-treatment>
