# Supplementary material for: New vascular plant records for the Canadian Arctic Archipelago
Source: PhytoKeys. 2015 Jun 25;(52):23–79. doi: 10.3897/phytokeys.52.8721 (PMC4549883; doi:10.3897/phytokeys.52.8721)
Supplement: XML Treatment for Saxifraga rivularis subsp. arctolitoralis [file phytokeys.52.8721-treatment29.xml]

<!DOCTYPE tp:taxon-treatment
  PUBLIC "-//TaxonX//DTD Taxonomic Treatment Publishing DTD v0 20100105//EN" "tax-treatment-NSO.dtd">
<tp:taxon-treatment xmlns:tp="http://www.plazi.org/taxpub"><tp:treatment-meta><kwd-group><label>Taxon classification</label><kwd><named-content content-type="kingdom">Plantae</named-content></kwd><kwd><named-content content-type="order">Saxifragales</named-content></kwd><kwd><named-content content-type="family">Saxifragaceae</named-content></kwd></kwd-group><mixed-citation publication-type="journal"><person-group><name><surname>Gillespie</surname><given-names>Lynn J.</given-names></name><name><surname>Saarela</surname><given-names>Jeffery M.</given-names></name><name><surname>Sokoloff</surname><given-names>Paul C.</given-names></name><name><surname>Bull</surname><given-names>Roger D.</given-names></name></person-group><article-title>New vascular plant records for the Canadian Arctic Archipelago</article-title><source>PhytoKeys</source><day>25</day><month>6</month><year>2015</year><volume>2015</volume><issue>52</issue><fpage>23</fpage><lpage>79</lpage><pub-id pub-id-type="doi">10.3897/phytokeys.52.8721</pub-id></mixed-citation></tp:treatment-meta><tp:nomenclature><tp:taxon-name>
                                <tp:taxon-name-part taxon-name-part-type="genus">Saxifraga</tp:taxon-name-part>
                                <tp:taxon-name-part taxon-name-part-type="species">rivularis</tp:taxon-name-part>
                                <tp:taxon-name-part taxon-name-part-type="infraspecific-rank">subsp.</tp:taxon-name-part>
                                <tp:taxon-name-part taxon-name-part-type="subspecies">arctolitoralis</tp:taxon-name-part>
                            </tp:taxon-name><tp:taxon-authority>(Jurtz. &amp; V.V. Petrovsky) M.H. Jørg. &amp; Elven</tp:taxon-authority></tp:nomenclature><tp:treatment-sec sec-type="Common name"><title>Common name.</title><p>Alpine brook saxifrage</p></tp:treatment-sec><tp:treatment-sec sec-type="Distribution"><title>Distribution.</title><p>Arctic amphi-Beringia–North America</p></tp:treatment-sec><tp:treatment-sec sec-type="Comments"><title>Comments.</title><p>This collection (det. R. Elven and L.J. Gillespie) represents the first record of <italic><tp:taxon-name><tp:taxon-name-part taxon-name-part-type="genus">Saxifraga</tp:taxon-name-part> <tp:taxon-name-part taxon-name-part-type="species">rivularis</tp:taxon-name-part></tp:taxon-name></italic> L. as currently circumscribed from the western CAA and the first record of <tp:taxon-name><tp:taxon-name-part taxon-name-part-type="genus">Saxifraga</tp:taxon-name-part> <tp:taxon-name-part taxon-name-part-type="species">rivularis</tp:taxon-name-part> <tp:taxon-name-part taxon-name-part-type="infraspecific-rank">subsp.</tp:taxon-name-part> <tp:taxon-name-part taxon-name-part-type="subspecies">arctolitoralis</tp:taxon-name-part></tp:taxon-name> from the CAA. <xref ref-type="bibr" rid="B74">Porsild (1957)</xref> and <xref ref-type="bibr" rid="B76">Porsild and Cody (1980)</xref> previously treated the species in a broader sense and included plants now treated under <italic><tp:taxon-name><tp:taxon-name-part taxon-name-part-type="genus">Saxifraga</tp:taxon-name-part> <tp:taxon-name-part taxon-name-part-type="species">hyperborea</tp:taxon-name-part></tp:taxon-name></italic> R.Br., a circum-Arctic species (all collections of <italic><tp:taxon-name><tp:taxon-name-part taxon-name-part-type="genus">Saxifraga</tp:taxon-name-part> <tp:taxon-name-part taxon-name-part-type="species">rivularis</tp:taxon-name-part></tp:taxon-name></italic> s.l. mapped by them from the western Arctic Islands are now considered <italic><tp:taxon-name><tp:taxon-name-part taxon-name-part-type="genus">Saxifraga</tp:taxon-name-part> <tp:taxon-name-part taxon-name-part-type="species">hyperborea</tp:taxon-name-part></tp:taxon-name></italic>). As treated by <xref ref-type="bibr" rid="B1">Aiken et al. (2007)</xref>, <italic><tp:taxon-name><tp:taxon-name-part taxon-name-part-type="genus">Saxifraga</tp:taxon-name-part> <tp:taxon-name-part taxon-name-part-type="species">rivularis</tp:taxon-name-part></tp:taxon-name></italic> is restricted to the eastern CAA, while <italic><tp:taxon-name><tp:taxon-name-part taxon-name-part-type="genus">Saxifraga</tp:taxon-name-part> <tp:taxon-name-part taxon-name-part-type="species">hyperborea</tp:taxon-name-part></tp:taxon-name></italic> is widespread across the CAA; the two species are easily distinguished by the presence of stolons only in <italic><tp:taxon-name><tp:taxon-name-part taxon-name-part-type="genus">Saxifraga</tp:taxon-name-part> <tp:taxon-name-part taxon-name-part-type="species">rivularis</tp:taxon-name-part></tp:taxon-name></italic>. Our collection fills in a distribution gap in the widely disjunct amphi-Atlantic–amphi-Beringian distribution of <italic><tp:taxon-name><tp:taxon-name-part taxon-name-part-type="genus">Saxifraga</tp:taxon-name-part> <tp:taxon-name-part taxon-name-part-type="species">rivularis</tp:taxon-name-part></tp:taxon-name></italic>.</p><p>Two subspecies have recently been recognized in <tp:taxon-name><tp:taxon-name-part taxon-name-part-type="genus">Saxifraga</tp:taxon-name-part> <tp:taxon-name-part taxon-name-part-type="species">rivularis</tp:taxon-name-part></tp:taxon-name>: <tp:taxon-name><tp:taxon-name-part taxon-name-part-type="infraspecific-rank">subsp.</tp:taxon-name-part> <tp:taxon-name-part taxon-name-part-type="subspecies">rivularis</tp:taxon-name-part></tp:taxon-name> with an amphi-Atlantic distribution (and widespread in the eastern CAA) and <tp:taxon-name><tp:taxon-name-part taxon-name-part-type="infraspecific-rank">subsp.</tp:taxon-name-part> <tp:taxon-name-part taxon-name-part-type="subspecies">arctolitoralis</tp:taxon-name-part></tp:taxon-name> with an amphi-Beringian distribution (<xref ref-type="bibr" rid="B57">Jørgensen et al. 2006</xref>, <xref ref-type="bibr" rid="B16">Brouillet and Elvander 2009</xref>, <xref ref-type="bibr" rid="B37">Elven et al. 2011</xref>). <xref ref-type="bibr" rid="B57">Jørgensen et al. (2006)</xref>, <xref ref-type="bibr" rid="B1">Aiken et al. (2007)</xref> and <xref ref-type="bibr" rid="B16">Brouillet and Elvander (2009)</xref> considered <tp:taxon-name><tp:taxon-name-part taxon-name-part-type="infraspecific-rank">subsp.</tp:taxon-name-part> <tp:taxon-name-part taxon-name-part-type="subspecies">arctolitoralis</tp:taxon-name-part></tp:taxon-name> as present in Alaska, but not known from Canada. More recently, <xref ref-type="bibr" rid="B98">Westergaard et al. (2010)</xref> presented molecular evidence for the presence of <tp:taxon-name><tp:taxon-name-part taxon-name-part-type="infraspecific-rank">subsp.</tp:taxon-name-part> <tp:taxon-name-part taxon-name-part-type="subspecies">arctolitoralis</tp:taxon-name-part></tp:taxon-name> on southeastern Baffin Island and Greenland, suggesting long distance dispersal from Beringia in the post-glacial period. <xref ref-type="bibr" rid="B37">Elven et al. (2011)</xref> consider <tp:taxon-name><tp:taxon-name-part taxon-name-part-type="infraspecific-rank">subsp.</tp:taxon-name-part> <tp:taxon-name-part taxon-name-part-type="subspecies">arctolitoralis</tp:taxon-name-part></tp:taxon-name> as present also in the Yukon and the Mackenzie Delta area of the Northwest Territories and mention that there are also plants from Hudson Bay and northern Quebec and Labrador conforming in both DNA and morphology to the subspecies. The two subspecies may be distinguished by the following key (adapted from <xref ref-type="bibr" rid="B57">Jørgensen et al. 2006</xref> and <xref ref-type="bibr" rid="B16">Brouillet and Elvander 2009</xref>):</p><table-wrap content-type="key" position="anchor" orientation="portrait"><table rules="all"><tbody><tr><td rowspan="1" colspan="1">1</td><td rowspan="1" colspan="1">Hypanthium densely covered with long stipitate glandular hairs, 0.3–0.6 mm long; flowering stem glabrous or sparsely hairy</td><td rowspan="1" colspan="1"><bold><tp:taxon-name><tp:taxon-name-part taxon-name-part-type="genus">Saxifraga</tp:taxon-name-part> <tp:taxon-name-part taxon-name-part-type="species">rivularis</tp:taxon-name-part> <tp:taxon-name-part taxon-name-part-type="infraspecific-rank">subsp.</tp:taxon-name-part> <tp:taxon-name-part taxon-name-part-type="subspecies">arctolitoralis</tp:taxon-name-part></tp:taxon-name></bold></td></tr><tr><td rowspan="1" colspan="1">–</td><td rowspan="1" colspan="1">Hypanthium sparsely covered with short stipitate glandular hairs, 0.1–0.3 mm long; flowering stem sparsely to densely hairy</td><td rowspan="1" colspan="1"><bold><tp:taxon-name><tp:taxon-name-part taxon-name-part-type="genus">Saxifraga</tp:taxon-name-part> <tp:taxon-name-part taxon-name-part-type="species">rivularis</tp:taxon-name-part> <tp:taxon-name-part taxon-name-part-type="infraspecific-rank">subsp.</tp:taxon-name-part> <tp:taxon-name-part taxon-name-part-type="subspecies">rivularis</tp:taxon-name-part></tp:taxon-name></bold></td></tr></tbody></table></table-wrap></tp:treatment-sec><tp:treatment-sec sec-type="Specimens examined"><title>Specimens examined.</title><p><bold>Canada. Nunavut</bold>: Kitikmeot Region, Victoria Island, Murray Point, W side of Wilbank Bay, <named-content xmlns:xlink="http://www.w3.org/1999/xlink" content-type="dwc:verbatimCoordinates" xlink:type="simple">68°35'34"N, 110°18'24"W</named-content>, 20–30 m, 21 July 2008, <italic>Gillespie, Saarela, Consaul &amp; Bull 8174</italic> (ALA, ALTA, BABY, <ext-link xmlns:xlink="http://www.w3.org/1999/xlink" ext-link-type="uri" xlink:href="http://dx.doi.org/10.6084/m9.figshare.1408634" xlink:type="simple">CAN-592397</ext-link>, MT, O, UBC).</p><!--PageBreak--></tp:treatment-sec><ref-list><ref id="B74"><mixed-citation xmlns:xlink="http://www.w3.org/1999/xlink" xlink:type="simple"><person-group><name name-style="western"><surname>Porsild</surname><given-names>AE</given-names></name></person-group> (<year>1957</year>) <article-title>Illustrated Flora of the Canadian Arctic Archipelago.</article-title> <source>National Museum of Canada Bulletin</source> <volume>146</volume>: <fpage>1</fpage>–<lpage>209</lpage>.</mixed-citation></ref><ref id="B76"><mixed-citation xmlns:xlink="http://www.w3.org/1999/xlink" xlink:type="simple"><person-group><name name-style="western"><surname>Porsild</surname><given-names>AE</given-names></name><name name-style="western"><surname>Cody</surname><given-names>WJ</given-names></name></person-group> (<year>1980</year>) <source>Vascular Plants of the Continental Northwest Territories, Canada</source>. <publisher-name>National Museum of Natural Sciences, National Museums of Canada</publisher-name>, <publisher-loc>Ottawa</publisher-loc>, <fpage>1</fpage>–<lpage>667</lpage>.</mixed-citation></ref><ref id="B1"><mixed-citation xmlns:xlink="http://www.w3.org/1999/xlink" xlink:type="simple"><person-group><name name-style="western"><surname>Aiken</surname><given-names>SG</given-names></name><name name-style="western"><surname>Dallwitz</surname><given-names>MJ</given-names></name><name name-style="western"><surname>Consaul</surname><given-names>LL</given-names></name><name name-style="western"><surname>McJannet</surname><given-names>CL</given-names></name><name name-style="western"><surname>Boles</surname><given-names>RL</given-names></name><name name-style="western"><surname>Argus</surname><given-names>GW</given-names></name><name name-style="western"><surname>Gillett</surname><given-names>JM</given-names></name><name name-style="western"><surname>Scott</surname><given-names>PJ</given-names></name><name name-style="western"><surname>Elven</surname><given-names>R</given-names></name><name name-style="western"><surname>LeBlanc</surname><given-names>MC</given-names></name><name name-style="western"><surname>Gillespie</surname><given-names>LJ</given-names></name><name name-style="western"><surname>Brysting</surname><given-names>AK</given-names></name><name name-style="western"><surname>Solstad</surname><given-names>H</given-names></name><name name-style="western"><surname>Harris</surname><given-names>JG</given-names></name></person-group> (<year>2007</year>) <source>Flora of the Canadian Arctic Archipelago: Descriptions, Illustrations, Identification, and Information Retrieval [CD-ROM]</source>. <publisher-name>NRC Research Press, National Research Council of Canada</publisher-name>, <publisher-loc>Ottawa</publisher-loc>. <ext-link ext-link-type="uri" xlink:href="http://nature.ca/en/research-collections/research-projects/flora-canadian-arctic-archipelago/" xlink:type="simple">http://nature.ca/en/research-collections/research-projects/flora-canadian-arctic-archipelago/</ext-link></mixed-citation></ref><ref id="B57"><mixed-citation xmlns:xlink="http://www.w3.org/1999/xlink" xlink:type="simple"><person-group><name name-style="western"><surname>Jørgensen</surname><given-names>MH</given-names></name><name name-style="western"><surname>Elven</surname><given-names>R</given-names></name><name name-style="western"><surname>Tribsch</surname><given-names>A</given-names></name><name name-style="western"><surname>Gabrielsen</surname><given-names>TM</given-names></name><name name-style="western"><surname>Stedje</surname><given-names>B</given-names></name><name name-style="western"><surname>Brochmann</surname><given-names>C</given-names></name></person-group> (<year>2006</year>) <article-title>Taxonomy and evolutionary relationships in the <italic><tp:taxon-name><tp:taxon-name-part taxon-name-part-type="genus">Saxifraga</tp:taxon-name-part> <tp:taxon-name-part taxon-name-part-type="species">rivularis</tp:taxon-name-part></tp:taxon-name></italic> complex.</article-title> <source>Systematic Botany</source> <volume>31</volume>: <fpage>702</fpage>–<lpage>729</lpage>. doi: <ext-link ext-link-type="doi" xlink:href="10.1600/036364406779695988" xlink:type="simple">10.1600/036364406779695988</ext-link></mixed-citation></ref><ref id="B16"><mixed-citation xmlns:xlink="http://www.w3.org/1999/xlink" xlink:type="simple"><person-group><name name-style="western"><surname>Brouillet</surname><given-names>L</given-names></name><name name-style="western"><surname>Elvander</surname><given-names>PE</given-names></name></person-group> (<year>2009</year>) <article-title><italic><tp:taxon-name><tp:taxon-name-part taxon-name-part-type="genus">Saxifraga</tp:taxon-name-part></tp:taxon-name></italic> Linnaeus.</article-title> In: <institution xlink:type="simple">Flora of North America Editorial Committee</institution> (<role>Ed.</role>) <source>Flora of North America North of Mexico, Volume 8 <tp:taxon-name><tp:taxon-name-part taxon-name-part-type="phylum">Magnoliophyta</tp:taxon-name-part></tp:taxon-name>: <tp:taxon-name><tp:taxon-name-part taxon-name-part-type="family">Paeoniaceae</tp:taxon-name-part></tp:taxon-name> to <tp:taxon-name><tp:taxon-name-part taxon-name-part-type="family">Ericaceae</tp:taxon-name-part></tp:taxon-name></source>. <publisher-name>Oxford University Press</publisher-name>, <publisher-loc>Oxford and New York</publisher-loc>, <fpage>132</fpage>–<lpage>146</lpage>.</mixed-citation></ref><ref id="B37"><mixed-citation xmlns:xlink="http://www.w3.org/1999/xlink" xlink:type="simple"><person-group><name name-style="western"><surname>Elven</surname><given-names>R</given-names></name><name name-style="western"><surname>Murray</surname><given-names>DF</given-names></name><name name-style="western"><surname>Razzhivin</surname><given-names>VY</given-names></name><name name-style="western"><surname>Yurtsev</surname><given-names>BA</given-names></name></person-group> (<role>Eds</role>) (<year>2011</year>) <source>Annotated checklist of the Panarctic Flora (PAF): Vascular plants, version 1.0</source>. <ext-link ext-link-type="uri" xlink:href="http://nhm2.uio.no/paf" xlink:type="simple">http://nhm2.uio.no/paf</ext-link></mixed-citation></ref><ref id="B98"><mixed-citation xmlns:xlink="http://www.w3.org/1999/xlink" xlink:type="simple"><person-group><name name-style="western"><surname>Westergaard</surname><given-names>KB</given-names></name><name name-style="western"><surname>Jørgensen</surname><given-names>MH</given-names></name><name name-style="western"><surname>Gabrielsen</surname><given-names>TM</given-names></name><name name-style="western"><surname>Alsos</surname><given-names>IG</given-names></name><name name-style="western"><surname>Brochmann</surname><given-names>C</given-names></name></person-group> (<year>2010</year>) <article-title>The extreme Beringian/Atlantic disjunction in <italic><tp:taxon-name><tp:taxon-name-part taxon-name-part-type="genus">Saxifraga</tp:taxon-name-part> <tp:taxon-name-part taxon-name-part-type="species">rivularis</tp:taxon-name-part></tp:taxon-name></italic> (<tp:taxon-name><tp:taxon-name-part taxon-name-part-type="family">Saxifragaceae</tp:taxon-name-part></tp:taxon-name>) has formed at least twice.</article-title> <source>Journal of Biogeography</source> <volume>37</volume>(<issue>7</issue>): <fpage>1262</fpage>–<lpage>1276</lpage>. doi: <ext-link ext-link-type="doi" xlink:href="10.1111/j.1365-2699.2010.02278.x" xlink:type="simple">10.1111/j.1365-2699.2010.02278.x</ext-link></mixed-citation></ref></ref-list></tp:taxon-treatment>
